# Supplementary material for: Chromosome anchoring in Senegalese sole (Solea senegalensis) reveals sex-associated markers and genome rearrangements in flatfish
Source: Sci Rep. 2021 Jun 29;11:13460. doi: 10.1038/s41598-021-92601-5 (PMC8242048; doi:10.1038/s41598-021-92601-5)
Supplement: Supplementary file 10 — Supplementary Table 2. [file 41598_2021_92601_MOESM10_ESM.xlsx]

## Sheet: Fastq_analysis_2
Supplementary Table S2. Summary statistics for ddRAD. Sample name, family, number of sequences, average length, total Mb and average quality are indicated.
Sample name	Family	Num. Seq	Av. Length	Total Mb	Av. Qual
185471_F1_1M_P_IFAPA_1862_S1_R1_001	F1	9168904	150.39	689.44	35.89
185472_F1_2M_P_IFAPA_1863_S2_R1_001	F1	3728080	150.41	280.37	35.85
185473_F1_3M_P_IFAPA_1864_S3_R1_001	F1	8220898	150.34	617.95	35.92
185474_F1_4F_P_IFAPA_1865_S4_R1_001	F1	5366400	150.42	403.6	35.9
185475_F1_6M_P_IFAPA_1866_S5_R1_001	F1	7430692	150.34	558.56	35.91
185476_F1_7M_P_IFAPA_1867_S6_R1_001	F1	5451210	150.41	409.96	35.82
185477_F1_8F_P_IFAPA_1868_S7_R1_001	F1	4616026	150.35	347.02	35.91
185478_F1_9F_P_IFAPA_1869_S8_R1_001	F1	3667952	150.28	275.61	35.54
185479_F1_10M_P_IFAPA_1870_S9_R1_001	F1	6271340	150.38	471.53	35.64
185480_F1_11M_P_IFAPA_1871_S10_R1_001	F1	11179556	150.41	840.74	35.84
185481_F1_13F_P_IFAPA_1872_S11_R1_001	F1	4247188	150.34	319.26	35.91
185482_F1_14M_P_IFAPA_1873_S12_R1_001	F1	5426102	150.35	407.92	35.91
185483_F1_15F_P_IFAPA_1874_S13_R1_001	F1	6685364	150.43	502.84	35.86
185484_F1_16F_P_IFAPA_1875_S61_R1_001	F1	3749808	150.44	282.06	35.61
185485_F1_17F_P_IFAPA_1876_S15_R1_001	F1	9787194	150.43	736.16	35.93
185486_F1_18M_P_IFAPA_1877_S16_R1_001	F1	4230394	150.41	318.14	35.83
185487_F1_19M_P_IFAPA_1878_S17_R1_001	F1	9759160	150.43	734.03	35.82
185488_F1_20F_P_IFAPA_1879_S18_R1_001	F1	5699566	150.37	428.53	35.86
185489_F1_21F_P_IFAPA_1880_S19_R1_001	F1	7277840	150.35	547.13	35.89
185490_F1_22F_P_IFAPA_2499_S1_R1_001	F1	2334024	150.45	175.58	33.41
185491_F1_23F_P_IFAPA_1882_S21_R1_001	F1	6233022	150.4	468.74	35.87
185492_F1_25M_P_IFAPA_1883_S22_R1_001	F1	8224170	150.42	618.52	35.75
185493_F1_26M_P_IFAPA_1884_S23_R1_001	F1	6845042	150.39	514.72	35.86
185494_F1_27F_P_IFAPA_1885_S24_R1_001	F1	7613010	150.36	572.35	35.86
185495_F1_28M_P_IFAPA_1886_S25_R1_001	F1	8815950	150.4	662.95	35.92
185496_F1_29M_P_IFAPA_1887_S62_R1_001	F1	3576088	150.4	268.92	35.68
185497_F1_30M_P_IFAPA_1888_S27_R1_001	F1	11284656	150.42	848.73	35.94
185498_F1_31M_P_IFAPA_1889_S28_R1_001	F1	3837282	150.41	288.58	35.42
185499_F1_33M_P_IFAPA_1890_S29_R1_001	F1	9604030	150.4	722.24	35.88
185500_F1_34M_P_IFAPA_1891_S30_R1_001	F1	6700216	150.38	503.8	35.93
185501_F1_35M_P_IFAPA_1892_S31_R1_001	F1	4012164	150.33	301.57	35.89
185502_F1_38F_P_IFAPA_1893_S32_R1_001	F1	5129510	150.41	385.77	35.9
185503_F1_39M_P_IFAPA_1894_S33_R1_001	F1	9606358	150.4	722.4	35.93
185504_F1_40M_P_IFAPA_1895_S34_R1_001	F1	11575372	150.43	870.67	35.94
185505_F1_41M_P_IFAPA_1896_S35_R1_001	F1	5424400	150.3	407.64	35.94
185506_F1_42M_P_IFAPA_1897_S36_R1_001	F1	7571232	150.36	569.22	35.94
185507_F1_43M_P_IFAPA_1898_S37_R1_001	F1	7257020	150.43	545.82	35.9
185508_F1_44M_P_IFAPA_1899_S63_R1_001	F1	3539344	150.45	266.24	35.6
185509_F1_45M_P_IFAPA_1900_S39_R1_001	F1	9264614	150.46	696.96	35.92
185510_F1_47M_P_IFAPA_1901_S40_R1_001	F1	4017360	150.42	302.15	35.89
185511_F1_48M_P_IFAPA_1902_S41_R1_001	F1	6989130	150.41	525.62	35.91
185512_F1_49F_P_IFAPA_1903_S42_R1_001	F1	5446794	150.43	409.69	35.88
185513_F1_50M_P_IFAPA_1904_S43_R1_001	F1	5504094	150.38	413.85	35.91
185514_F1_51F_P_IFAPA_1905_S64_R1_001	F1	3428194	150.46	257.9	35.44
185516_F1_54F_P_IFAPA_1906_S45_R1_001	F1	5746130	150.39	432.09	35.91
185517_F1_55F_P_IFAPA_1907_S46_R1_001	F1	14112910	150.45	1061.68	35.92
185518_F1_56F_P_IFAPA_1908_S47_R1_001	F1	6922360	150.4	520.57	35.87
185520_F1_58F_P_IFAPA_1909_S48_R1_001	F1	4229288	150.28	317.8	35.9
185521_F1_59M_P_IFAPA_1910_S49_R1_001	F1	8839486	150.43	664.85	35.91
185522_F1_60F_P_IFAPA_1911_S50_R1_001	F1	4795676	150.38	360.59	35.84
185523_F1_61M_P_IFAPA_1912_S51_R1_001	F1	12298688	150.44	925.1	35.98
185524_F1_64F_P_IFAPA_1913_S52_R1_001	F1	5283978	150.51	397.64	34.02
185525_F1_65M_P_IFAPA_1914_S53_R1_001	F1	9237516	150.46	694.95	35.94
185526_F1_66F_P_IFAPA_1915_S54_R1_001	F1	4169022	150.31	313.33	35.89
185528_F1_69F_P_IFAPA_1916_S55_R1_001	F1	5223210	150.44	392.89	35.84
185530_F1_71F_P_IFAPA_1917_S56_R1_001	F1	4618828	150.41	347.37	35.92
185531_F1_73M_P_IFAPA_1918_S57_R1_001	F1	8671312	150.43	652.23	35.95
185532_F1_74F_P_IFAPA_1919_S58_R1_001	F1	8413060	150.37	632.54	35.96
185533_F1_76M_P_IFAPA_1920_S59_R1_001	F1	8156648	150.43	613.49	35.98
185534_F1_77M_P_IFAPA_1921_S60_R1_001	F1	7167124	150.41	539.01	35.86
185535_F1_80F_P_IFAPA_1922_S61_R1_001	F1	5757074	150.41	432.96	35.25
185536_F1_81F_P_IFAPA_1923_S2_R1_001	F1	2844668	150.45	214	35.54
185537_F1_83F_P_IFAPA_1924_S63_R1_001	F1	5190740	150.37	390.28	35.86
185538_F1_86M_P_IFAPA_1925_S65_R1_001	F1	3472234	150.44	261.18	35.36
185539_F1_89M_P_IFAPA_1926_S65_R1_001	F1	7725824	150.43	581.11	35.88
185540_F1_90F_P_IFAPA_1927_S66_R1_001	F1	5080888	150.42	382.13	35.41
185541_F1_91F_P_IFAPA_1928_S67_R1_001	F1	4943066	150.38	371.67	35.8
185543_F1_94M_P_IFAPA_1929_S68_R1_001	F1	4193062	150.48	315.48	35.58
185544_F1_95M_P_IFAPA_1930_S69_R1_001	F1	8260462	150.43	621.33	35.85
185545_F1_97M_P_IFAPA_1931_S70_R1_001	F1	6207848	150.36	466.7	35.86
185546_F1_98M_P_IFAPA_1932_S71_R1_001	F1	7832046	150.42	589.05	35.8
185547_F1_99M_P_IFAPA_1933_S72_R1_001	F1	4700758	150.35	353.39	35.79
185548_F1_101F_P_IFAPA_1934_S73_R1_001	F1	4710868	150.41	354.27	35.83
185549_F1_102M_P_IFAPA_1935_S66_R1_001	F1	3802424	150.42	285.98	35.52
185550_F1_103F_P_IFAPA_1936_S75_R1_001	F1	7823950	150.44	588.54	35.89
185551_F1_104M_P_IFAPA_1937_S67_R1_001	F1	3573230	150.45	268.79	35.53
185552_F2_2M_P_IFAPA_1938_S77_R1_001	F2	7039966	150.44	529.53	35.61
185553_F2_5M_P_IFAPA_1939_S78_R1_001	F2	6793462	150.42	510.93	35.77
185554_F2_6F_P_IFAPA_1940_S79_R1_001	F2	5875610	150.39	441.83	35.9
185555_F2_7M_P_IFAPA_1941_S80_R1_001	F2	6465372	150.47	486.43	35.75
185556_F2_8F_P_IFAPA_1942_S81_R1_001	F2	6639098	150.4	499.28	35.89
185557_F2_9F_P_IFAPA_1943_S82_R1_001	F2	11740290	150.47	883.3	35.78
185558_F2_10F_P_IFAPA_1944_S83_R1_001	F2	6406766	150.42	481.86	35.75
185559_F2_11M_P_IFAPA_1945_S84_R1_001	F2	6335006	150.38	476.34	35.87
185560_F2_12F_P_IFAPA_1946_S85_R1_001	F2	13759786	150.47	1035.22	35.92
185561_F2_13M_P_IFAPA_1947_S68_R1_001	F2	3621710	150.45	272.44	35.72
185562_F2_14M_P_IFAPA_1948_S87_R1_001	F2	7593156	150.42	571.09	35.94
185563_F2_15F_P_IFAPA_1949_S88_R1_001	F2	3608472	150.43	271.41	35.88
185564_F2_16F_P_IFAPA_1950_S89_R1_001	F2	9310724	150.45	700.42	35.88
185565_F2_17M_P_IFAPA_1951_S90_R1_001	F2	6241886	150.42	469.45	35.94
185566_F2_18M_P_IFAPA_1691_S91_R1_001	F2	10076850	150.4	757.8	35.92
185567_F2_19M_P_IFAPA_1692_S92_R1_001	F2	6282842	150.39	472.45	35.85
185569_F2_23F_P_IFAPA_1693_S93_R1_001	F2	8637936	150.4	649.58	35.92
185570_F2_24M_P_IFAPA_1694_S94_R1_001	F2	6967870	150.4	523.99	35.86
185571_F2_25F_P_IFAPA_1695_S95_R1_001	F2	4149086	150.4	312.01	35.9
185572_F2_27M_P_IFAPA_1696_S96_R1_001	F2	8212502	150.42	617.67	35.73
185574_F2_29F_P_IFAPA_1697_S97_R1_001	F2	6755904	150.35	507.87	35.89
185575_F2_32F_P_IFAPA_1698_S98_R1_001	F2	5876538	150.45	442.07	35.83
185576_F2_33F_P_IFAPA_1699_S99_R1_001	F2	6270552	150.41	471.58	35.88
185577_F2_34M_P_IFAPA_1700_S100_R1_001	F2	7110256	150.45	534.87	35.82
185578_F2_35M_P_IFAPA_1701_S101_R1_001	F2	7550434	150.43	567.92	35.89
185580_F2_37M_P_IFAPA_1702_S102_R1_001	F2	10770798	150.44	810.18	35.88
185581_F2_38F_P_IFAPA_1703_S103_R1_001	F2	9397182	150.37	706.53	35.87
185582_F2_39M_P_IFAPA_1704_S104_R1_001	F2	5623254	150.41	422.9	35.59
185583_F2_40M_P_IFAPA_1705_S105_R1_001	F2	9450264	150.46	710.93	35.59
185584_F2_41M_P_IFAPA_1706_S69_R1_001	F2	3386556	150.4	254.68	35.54
185585_F2_42M_P_IFAPA_1707_S107_R1_001	F2	4868570	150.43	366.2	35.86
185586_F2_43F_P_IFAPA_1708_S108_R1_001	F2	7384910	150.42	555.43	35.73
185588_F2_45F_P_IFAPA_1709_S109_R1_001	F2	6719602	150.38	505.25	35.89
185589_F2_46M_P_IFAPA_1710_S110_R1_001	F2	5396234	150.47	405.97	35.78
185590_F2_47M_P_IFAPA_1711_S111_R1_001	F2	7007106	150.44	527.06	35.86
185591_F2_48F_P_IFAPA_1712_S112_R1_001	F2	6909562	150.47	519.83	35.82
185592_F2_49M_P_IFAPA_1713_S113_R1_001	F2	8980544	150.46	675.61	35.84
185595_F2_52M_P_IFAPA_1714_S114_R1_001	F2	6827250	150.46	513.61	35.88
185596_F2_53F_P_IFAPA_1715_S115_R1_001	F2	13285982	150.45	999.46	35.9
185597_F2_54F_P_IFAPA_1716_S116_R1_001	F2	8984916	150.42	675.76	35.89
185598_F2_55M_P_IFAPA_1717_S117_R1_001	F2	4847626	150.29	364.26	35.88
185599_F2_56F_P_IFAPA_1718_S118_R1_001	F2	5672886	150.3	426.32	35.89
185600_F2_57M_P_IFAPA_1719_S119_R1_001	F2	6639000	150.39	499.21	35.88
185601_F2_58F_P_IFAPA_1720_S120_R1_001	F2	7741926	150.4	582.18	35.86
185602_F2_59M_P_IFAPA_1721_S121_R1_001	F2	7274928	150.42	547.13	35.9
185603_F2_60F_P_IFAPA_1722_S122_R1_001	F2	5841092	150.41	439.28	35.86
185605_F2_62F_P_IFAPA_1723_S123_R1_001	F2	6955372	150.44	523.17	35.88
185606_F2_63F_P_IFAPA_1724_S124_R1_001	F2	6080748	150.43	457.37	35.89
185607_F2_64F_P_IFAPA_1725_S125_R1_001	F2	10456780	150.47	786.74	35.9
185608_F2_65F_P_IFAPA_1726_S126_R1_001	F2	10140738	150.46	762.9	35.89
185609_F2_66M_P_IFAPA_1727_S127_R1_001	F2	15687548	150.47	1180.26	35.89
185610_F2_68F_P_IFAPA_1728_S128_R1_001	F2	6896820	150.48	518.93	35.87
185611_F2_70F_P_IFAPA_1729_S129_R1_001	F2	13776356	150.5	1036.65	35.61
185612_F2_71F_P_IFAPA_1730_S130_R1_001	F2	6438310	150.47	484.39	35.89
185613_F2_72F_P_IFAPA_1731_S131_R1_001	F2	4154808	150.46	312.57	35.84
185614_F2_73F_P_IFAPA_1732_S132_R1_001	F2	7489856	150.46	563.47	35.6
185615_F2_74F_P_IFAPA_1733_S133_R1_001	F2	6695264	150.47	503.71	35.88
185616_F2_75F_P_IFAPA_1734_S134_R1_001	F2	7230372	150.48	544	35.72
185617_F2_76F_P_IFAPA_1735_S135_R1_001	F2	12073476	150.48	908.41	35.9
185618_F2_77F_P_IFAPA_1736_S136_R1_001	F2	6434900	150.44	484.03	35.88
185619_F2_78F_P_IFAPA_1737_S137_R1_001	F2	8374334	150.47	630.02	35.01
185620_F2_79F_P_IFAPA_1738_S138_R1_001	F2	8408538	150.45	632.54	35.89
185621_F2_80F_P_IFAPA_2487_S248_R1_001	F2	11824418	150.4	889.17	36.04
185622_F2_82M_P_IFAPA_1739_S139_R1_001	F2	9463880	150.47	712.04	35.92
185623_F2_83F_P_IFAPA_2488_S81_R1_001	F2	2729378	150.51	205.4	33.42
185624_F2_84M_P_IFAPA_1740_S140_R1_001	F2	4896588	150.42	368.28	35.9
185625_F2_86F_P_IFAPA_1741_S141_R1_001	F2	4950190	150.44	372.34	35.89
185626_F2_88F_P_IFAPA_1742_S142_R1_001	F2	7121292	150.44	535.68	35.7
185627_F2_89F_P_IFAPA_1743_S143_R1_001	F2	5618262	150.46	422.65	35.91
185628_F2_90F_P_IFAPA_2500_S246_R1_001	F2	18045324	150.3	1356.15	35.95
185629_F2_91F_P_IFAPA_2501_S247_R1_001	F2	16377456	150.44	1231.9	35.93
185630_F2_92F_P_IFAPA_1746_S146_R1_001	F2	6272486	150.47	471.91	35.91
185631_F2_94F_P_IFAPA_1747_S147_R1_001	F2	10324778	150.48	776.86	35.9
185632_F2_95F_P_IFAPA_1748_S148_R1_001	F2	8543454	150.49	642.85	35.86
185633_F2_96F_P_IFAPA_1749_S149_R1_001	F2	19188024	150.47	1443.6	35.84
185634_F2_99M_P_IFAPA_1750_S150_R1_001	F2	7775326	150.42	584.79	35.8
185635_F2_101F_P_IFAPA_1751_S151_R1_001	F2	14631886	150.5	1101.02	35.71
185636_F2_102M_P_IFAPA_1752_S152_R1_001	F2	5393800	150.39	405.58	35.74
185637_F2_107F_P_IFAPA_1753_S153_R1_001	F2	5443894	150.47	409.56	35.57
185638_F2_111F_P_IFAPA_1754_S154_R1_001	F2	9279002	150.43	697.91	35.56
185639_F2_117F_P_IFAPA_1755_S155_R1_001	F2	10158916	150.44	764.18	35.76
185641_F2_121F_P_IFAPA_1756_S156_R1_001	F2	6146410	150.46	462.38	35.68
185642_F2_122M_P_IFAPA_1757_S157_R1_001	F2	8556814	150.43	643.6	35.8
185643_F2_124M_P_IFAPA_1758_S158_R1_001	F2	6898878	150.45	518.98	35.81
185645_F2_133F_P_IFAPA_1759_S159_R1_001	F2	9956618	150.46	749.05	35.78
185646_F2_135F_P_IFAPA_1760_S160_R1_001	F2	9669432	150.4	727.14	35.85
185648_F2_142M_P_IFAPA_2493_S243_R1_001	F2	16937910	150.45	1274.14	36
185649_F2_143F_P_IFAPA_1762_S162_R1_001	F2	6816716	150.47	512.86	35.37
185650_F2_145F_P_IFAPA_2502_S244_R1_001	F2	29164926	150.47	2194.25	36.03
185651_F2_146M_P_IFAPA_1764_S164_R1_001	F2	5843844	150.48	439.7	35.77
185652_F2_150F_P_IFAPA_2503_S245_R1_001	F2	25306242	150.51	1904.37	36.02
185653_F2_158M_P_IFAPA_1766_S166_R1_001	F2	5367268	150.44	403.73	35.65
185654_F2_159M_P_IFAPA_1767_S167_R1_001	F2	6478272	150.47	487.39	35.86
185655_F2_160F_P_IFAPA_1768_S168_R1_001	F2	4516216	150.46	339.76	35.66
185656_F2_161F_P_IFAPA_1769_S169_R1_001	F2	7302130	150.44	549.28	35.88
185657_F3_1M_P_IFAPA_1770_S170_R1_001	F3	4991014	150.44	375.43	35.85
185659_F3_3F_P_IFAPA_1771_S171_R1_001	F3	5769108	150.44	433.94	35.84
185660_F3_4F_P_IFAPA_1772_S172_R1_001	F3	7015570	150.41	527.6	35.86
185661_F3_5F_P_IFAPA_1773_S173_R1_001	F3	19894372	150.44	1496.46	35.9
185662_F3_6M_P_IFAPA_1774_S174_R1_001	F3	6581068	150.46	495.08	35.22
185663_F3_7F_P_IFAPA_1775_S175_R1_001	F3	13929574	150.45	1047.87	35.89
185664_F3_8M_P_IFAPA_1776_S176_R1_001	F3	7469894	150.41	561.79	35.72
185665_F3_9F_P_IFAPA_1777_S177_R1_001	F3	5919668	150.44	445.28	35.87
185666_F3_10F_P_IFAPA_1778_S178_R1_001	F3	8233632	150.42	619.27	35.89
185667_F3_11F_P_IFAPA_2028_S179_R1_001	F3	6246370	150.1	468.8	35.89
185668_F3_13M_P_IFAPA_2029_S180_R1_001	F3	3664618	150.38	275.54	35.83
185669_F3_14F_P_IFAPA_2030_S181_R1_001	F3	6524748	150.09	489.65	35.92
185670_F3_15M_P_IFAPA_2031_S182_R1_001	F3	5180740	150.37	389.51	35.84
185671_F3_16F_P_IFAPA_2032_S183_R1_001	F3	7824256	150.34	588.16	35.88
185672_F3_17F_P_IFAPA_2033_S236_R1_001	F3	5099256	149.37	380.84	35.88
185673_F3_18M_P_IFAPA_2034_S70_R1_001	F3	2924892	150.04	219.42	35.41
185674_F3_19M_P_IFAPA_2035_S71_R1_001	F3	3062448	150.29	230.13	35.38
185675_F3_20F_P_IFAPA_2036_S187_R1_001	F3	4902218	150.05	367.8	35.89
185676_F3_21M_P_IFAPA_2037_S237_R1_001	F3	5569360	148.95	414.77	35.91
185677_F3_22F_P_IFAPA_2038_S189_R1_001	F3	4708858	150.19	353.61	35.9
185678_F3_23M_P_IFAPA_2039_S15_R1_001	F3	8317972	150.16	624.5	35.15
185679_F3_24M_P_IFAPA_2040_S16_R1_001	F3	14674128	150.3	1102.74	35.08
185680_F3_28F_P_IFAPA_2041_S17_R1_001	F3	5570668	150.46	419.07	34.95
185681_F3_30M_P_IFAPA_2042_S18_R1_001	F3	6729026	150.28	505.63	35.15
185682_F3_31M_P_IFAPA_2043_S19_R1_001	F3	5639344	150.43	424.15	35.08
185683_F3_32M_P_IFAPA_2044_S20_R1_001	F3	14147324	150.44	1064.15	35.14
185684_F3_34F_P_IFAPA_2045_S21_R1_001	F3	5394878	150.3	405.43	34.88
185685_F3_35F_P_IFAPA_2046_S22_R1_001	F3	4462396	150.1	334.91	35.1
185687_F3_37F_P_IFAPA_2047_S23_R1_001	F3	3066892	150.35	230.55	35.01
185688_F3_38F_P_IFAPA_2048_S24_R1_001	F3	107934	150.12	8.1	35.13
185689_F3_39M_P_IFAPA_2049_S25_R1_001	F3	4722016	150.19	354.6	35.1
185690_F3_40M_P_IFAPA_2050_S26_R1_001	F3	5960298	150.13	447.4	34.95
185691_F3_41M_P_IFAPA_2051_S27_R1_001	F3	5626332	150.14	422.37	35.06
185692_F3_43F_P_IFAPA_2052_S28_R1_001	F3	15586676	150.3	1171.37	35.05
185693_F3_45M_P_IFAPA_2053_S29_R1_001	F3	5985268	150.43	450.2	35.02
185694_F3_46M_P_IFAPA_2054_S30_R1_001	F3	9891802	150.34	743.55	35.15
185695_F3_48M_P_IFAPA_2055_S31_R1_001	F3	4544632	150.4	341.77	34.81
185696_F3_49M_P_IFAPA_2056_S32_R1_001	F3	8771338	150.41	659.65	35.13
185697_F3_51M_P_IFAPA_2057_S33_R1_001	F3	3656758	150.03	274.31	34.92
185698_F3_52M_P_IFAPA_2058_S34_R1_001	F3	4687956	150.32	352.35	35.03
185699_F3_53M_P_IFAPA_2059_S35_R1_001	F3	4646640	150.37	349.35	34.92
185700_F3_54F_P_IFAPA_2060_S36_R1_001	F3	17548506	150.21	1317.99	35.12
185701_F3_55F_P_IFAPA_2061_S37_R1_001	F3	8879012	150.24	667	35.12
185702_F3_56F_P_IFAPA_2062_S38_R1_001	F3	6984118	150.12	524.21	35.07
185703_F3_57M_P_IFAPA_2063_S39_R1_001	F3	4023246	150.25	302.25	35
185704_F3_58F_P_IFAPA_2064_S40_R1_001	F3	15617546	150.41	1174.52	35.19
185705_F3_59F_P_IFAPA_2065_S41_R1_001	F3	4076534	150.44	306.65	35.07
185706_F3_61F_P_IFAPA_2066_S42_R1_001	F3	7087014	150.34	532.74	35.17
185708_F3_63F_P_IFAPA_2067_S43_R1_001	F3	5006964	150.39	376.51	35.14
185709_F3_64M_P_IFAPA_2068_S44_R1_001	F3	9407660	150.43	707.61	35.16
185710_F3_65F_P_IFAPA_2506_S238_R1_001	F3	9322854	150.44	701.27	36.06
185711_F3_66M_P_IFAPA_2070_S45_R1_001	F3	4557352	150.24	342.34	35.15
185712_F3_68F_P_IFAPA_2071_S46_R1_001	F3	3071654	150.44	231.05	35.12
185713_F3_69M_P_IFAPA_2072_S47_R1_001	F3	6685784	150.24	502.24	35.16
185714_F3_70F_P_IFAPA_2073_S48_R1_001	F3	3723566	150.23	279.69	35.16
185716_F3_72M_P_IFAPA_2074_S49_R1_001	F3	3245788	150.26	243.86	34.97
185717_F3_73F_P_IFAPA_2075_S50_R1_001	F3	4914256	150.21	369.08	35.15
185718_F3_74F_P_IFAPA_2076_S51_R1_001	F3	10386024	150.34	780.69	35.16
185719_F3_75M_P_IFAPA_2077_S52_R1_001	F3	6014906	150.44	452.45	35.1
185720_F3_76F_P_IFAPA_2078_S53_R1_001	F3	6867034	150.23	515.81	35.18
185721_F3_78F_P_IFAPA_2079_S54_R1_001	F3	4734120	150.41	356.02	35.12
185722_F3_79F_P_IFAPA_2080_S55_R1_001	F3	9705834	150.43	730.02	35.14
185723_F3_82M_P_IFAPA_2081_S56_R1_001	F3	4779878	150.28	359.16	35.06
185724_F3_84M_P_IFAPA_2082_S57_R1_001	F3	4690170	150.17	352.17	35.15
185725_F3_85F_P_IFAPA_2083_S58_R1_001	F3	3054754	150.44	229.78	35.1
185726_F3_86F_P_IFAPA_2084_S59_R1_001	F3	4231554	150.29	317.99	35.14
185727_F3_87F_P_IFAPA_2085_S60_R1_001	F3	2847410	150.26	213.92	35.16
185728_F3_88F_P_IFAPA_2086_S72_R1_001	F3	2979600	150.21	223.78	35.13
185729_F4_1F_P_IFAPA_2087_S73_R1_001	F4	3125398	150.13	234.6	35.36
185730_F4_2M_P_IFAPA_2088_S238_R1_001	F4	10843116	149.99	813.2	35.9
185732_F4_4F_P_IFAPA_2089_S239_R1_001	F4	5158070	150.16	387.26	35.91
185733_F4_5F_P_IFAPA_2090_S240_R1_001	F4	4363724	150.38	328.12	35.85
185734_F4_6M_P_IFAPA_2091_S241_R1_001	F4	6582626	150.34	494.81	35.89
185735_F4_7M_P_IFAPA_2092_S74_R1_001	F4	3396000	150.2	255.04	35.5
185736_F4_8F_P_IFAPA_2093_S239_R1_001	F4	6937104	150.08	520.56	35.91
185738_F4_10F_P_IFAPA_2094_S240_R1_001	F4	6880712	150.34	517.23	35.93
185740_F4_12M_P_IFAPA_2095_S75_R1_001	F4	3266166	150.19	245.27	35.5
185741_F4_13F_P_IFAPA_2096_S241_R1_001	F4	5075264	149.96	380.55	35.98
185742_F4_14F_P_IFAPA_2489_S249_R1_001	F4	8090054	150.37	608.25	36.07
185743_F4_15F_P_IFAPA_2097_S247_R1_001	F4	3649340	150.18	274.03	35.87
185744_F4_16M_P_IFAPA_2098_S248_R1_001	F4	5520978	150.1	414.34	35.66
185745_F4_17F_P_IFAPA_2490_S82_R1_001	F4	1609348	150.49	121.1	33.39
185746_F4_18F_P_IFAPA_2099_S249_R1_001	F4	4394200	150.02	329.62	35.72
185747_F4_19F_P_IFAPA_2100_S250_R1_001	F4	4032350	150.33	303.09	35.61
185748_F4_20M_P_IFAPA_2101_S251_R1_001	F4	6594820	150.28	495.54	35.77
185749_F4_21M_P_IFAPA_2102_S76_R1_001	F4	3773658	150.08	283.17	35.51
185750_F4_22M_P_IFAPA_2103_S3_R1_001	F4	2618356	149.97	196.34	35.56
185751_F4_23F_P_IFAPA_2104_S242_R1_001	F4	8162932	150.17	612.9	35.87
185755_F4_27M_P_IFAPA_2105_S255_R1_001	F4	10225138	150.04	767.11	35.77
185756_F4_28F_P_IFAPA_2106_S256_R1_001	F4	5066852	149.98	379.96	35.91
185757_F4_29F_P_IFAPA_2107_S257_R1_001	F4	3641780	150.35	273.76	35.79
185759_F4_31M_P_IFAPA_2108_S258_R1_001	F4	16224262	150.31	1219.33	35.88
185760_F4_32F_P_IFAPA_2109_S259_R1_001	F4	14410854	150.28	1082.87	35.9
185761_F4_33F_P_IFAPA_2110_S260_R1_001	F4	8061782	150.14	605.19	35.91
185762_F4_34F_P_IFAPA_1952_S261_R1_001	F4	8059270	149.86	603.89	35.83
185763_F4_35M_P_IFAPA_1953_S262_R1_001	F4	8030290	149.89	601.84	35.87
185764_F4_36F_P_IFAPA_1954_S263_R1_001	F4	6500966	149.96	487.44	35.86
185765_F4_37F_P_IFAPA_2491_S83_R1_001	F4	1364262	150.49	102.65	33.42
185766_F4_38M_P_IFAPA_1955_S264_R1_001	F4	5871540	150.06	440.54	35.87
185767_F4_39F_P_IFAPA_1956_S265_R1_001	F4	8234344	149.72	616.41	35.87
185768_F4_40M_P_IFAPA_1957_S266_R1_001	F4	9224016	150.05	692.04	35.82
185770_F4_42F_P_IFAPA_1958_S267_R1_001	F4	10677972	150.07	801.21	35.9
185771_F4_43M_P_IFAPA_1959_S268_R1_001	F4	7650460	150.01	573.81	35.9
185772_F4_44F_P_IFAPA_1960_S269_R1_001	F4	14389932	150.12	1080.12	35.89
185773_F4_45M_P_IFAPA_1961_S270_R1_001	F4	8633832	149.42	645.03	35.92
185777_F4_49M_P_IFAPA_1962_S271_R1_001	F4	6924368	150.09	519.65	35.86
185778_F4_50M_P_IFAPA_1963_S272_R1_001	F4	4458540	150.35	335.18	35.76
185779_F4_51F_P_IFAPA_1964_S273_R1_001	F4	4508766	150.18	338.55	35.65
185780_F4_52F_P_IFAPA_1965_S274_R1_001	F4	4436364	150.15	333.06	35.58
185781_F4_53M_P_IFAPA_1966_S275_R1_001	F4	6095044	150.39	458.31	35.7
185782_F4_55M_P_IFAPA_1967_S276_R1_001	F4	4987944	150.28	374.8	35.84
185785_F4_58F_P_IFAPA_1968_S277_R1_001	F4	4049534	150.29	304.3	35.81
185788_F4_62M_P_IFAPA_1969_S278_R1_001	F4	4491088	150.17	337.22	35.88
185789_F4_63M_P_IFAPA_1970_S279_R1_001	F4	13659678	150.33	1026.73	35.85
185790_F4_64F_P_IFAPA_1971_S280_R1_001	F4	4390136	150.25	329.81	35.85
185791_F4_65F_P_IFAPA_1972_S281_R1_001	F4	4676384	150.32	351.47	35.84
185793_F4_67M_P_IFAPA_1973_S282_R1_001	F4	4495072	150.18	337.53	35.81
185795_F4_69F_P_IFAPA_1974_S283_R1_001	F4	6104494	150.36	458.93	35.8
185797_F4_71F_P_IFAPA_1975_S77_R1_001	F4	3712126	150.31	278.99	35.51
185798_F4_72M_P_IFAPA_1976_S285_R1_001	F4	6479098	150.32	486.97	35.75
185799_F4_73M_P_IFAPA_1977_S286_R1_001	F4	3933158	150.32	295.62	35.86
185800_F4_74F_P_IFAPA_1978_S287_R1_001	F4	4508174	150.24	338.64	35.82
185801_F4_75F_P_IFAPA_1979_S288_R1_001	F4	4780928	150.22	359.08	35.81
185802_F4_76M_P_IFAPA_1980_S289_R1_001	F4	5818624	150.29	437.23	35.82
185804_F4_78M_P_IFAPA_1981_S290_R1_001	F4	6195670	150.38	465.86	35.86
185806_F4_80F_P_IFAPA_1982_S291_R1_001	F4	6254282	150.34	470.14	35.88
185808_F4_82M_P_IFAPA_1983_S292_R1_001	F4	6833238	150.33	513.63	35.75
185809_F4_83F_P_IFAPA_1984_S293_R1_001	F4	6141242	150.3	461.52	35.78
185810_F4_84M_P_IFAPA_1985_S294_R1_001	F4	6787054	150.37	510.29	35.83
185811_F4_85M_P_IFAPA_1986_S295_R1_001	F4	7821198	150.42	588.22	35.89
185812_F4_86F_P_IFAPA_1987_S296_R1_001	F4	4314762	150.4	324.47	35.87
185813_F4_87M_P_IFAPA_1988_S297_R1_001	F4	6038138	150.41	454.1	35.87
185814_F4_88F_P_IFAPA_1989_S298_R1_001	F4	6242260	150.26	468.97	35.9
185815_F4_89F_P_IFAPA_1990_S299_R1_001	F4	8486006	150.24	637.49	35.9
185816_F4_90F_P_IFAPA_1991_S300_R1_001	F4	5269610	150.27	395.94	35.87
185817_F4_91F_P_IFAPA_1992_S301_R1_001	F4	5607854	150.17	421.06	35.91
185818_F4_92F_P_IFAPA_1993_S302_R1_001	F4	4986234	150.29	374.69	35.89
185819_F4_93F_P_IFAPA_1994_S303_R1_001	F4	5056880	150.39	380.26	35.87
185820_F4_94M_P_IFAPA_1995_S304_R1_001	F4	4865582	150.27	365.58	35.81
185823_F4_97M_P_IFAPA_1996_S305_R1_001	F4	4471634	150.4	336.27	35.85
185824_F4_98M_P_IFAPA_1997_S306_R1_001	F4	5575662	150.37	419.21	35.88
185825_F4_99F_P_IFAPA_1998_S307_R1_001	F4	4152606	150.3	312.08	35.89
185826_F4_101M_P_IFAPA_1999_S308_R1_001	F4	5755608	150.34	432.64	35.89
185827_F4_102F_P_IFAPA_2000_S309_R1_001	F4	4460078	150.07	334.66	35.89
185829_F4_104F_P_IFAPA_2001_S310_R1_001	F4	5329628	150.31	400.55	35.87
185830_F4_105F_P_IFAPA_2002_S311_R1_001	F4	4106132	150.31	308.59	35.87
185837_F4_116F_P_IFAPA_2003_S312_R1_001	F4	7675074	150.26	576.63	35.73
185840_F4_124F_P_IFAPA_2004_S313_R1_001	F4	6094006	150.39	458.25	35.84
185842_F4_127M_P_IFAPA_2005_S314_R1_001	F4	5171366	150.42	388.93	35.82
185846_F5_1F_P_IFAPA_2006_S315_R1_001	F5	14096604	150.42	1060.21	35.86
185847_F5_3F_P_IFAPA_2007_S316_R1_001	F5	5166978	150.37	388.47	35.89
185848_F5_5F_P_IFAPA_2008_S317_R1_001	F5	5901578	150.37	443.71	35.88
185849_F5_6M_P_IFAPA_2009_S318_R1_001	F5	4642004	150.24	348.71	35.89
185850_F5_7M_P_IFAPA_2010_S319_R1_001	F5	8029344	150.2	603.01	35.57
185851_F5_8F_P_IFAPA_2011_S320_R1_001	F5	4299640	150.23	322.97	35.85
185852_F5_9F_P_IFAPA_2012_S321_R1_001	F5	4669804	150.3	350.93	35.77
185853_F5_10F_P_IFAPA_2013_S78_R1_001	F5	3924090	150.33	294.95	35.65
185854_F5_11M_P_IFAPA_2014_S79_R1_001	F5	3572072	150.37	268.57	35.61
185855_F5_12M_P_IFAPA_2015_S324_R1_001	F5	5159678	150.1	387.24	35.74
185856_F5_13M_P_IFAPA_2016_S325_R1_001	F5	4974476	150.33	373.91	35.86
185857_F5_14F_P_IFAPA_2017_S80_R1_001	F5	3548230	150.37	266.77	35.59
185858_F5_15F_P_IFAPA_2018_S327_R1_001	F5	4762538	150.31	357.94	35.87
185859_F5_19F_P_IFAPA_2019_S328_R1_001	F5	4257186	150.33	319.99	35.89
185860_F5_20F_P_IFAPA_2020_S329_R1_001	F5	5989132	150.31	450.11	35.87
185861_F5_21M_P_IFAPA_2021_S1_R1_001	F5	13643328	150.37	1025.8	35.99
185862_F5_22F_P_IFAPA_2022_S2_R1_001	F5	11236266	150.34	844.64	35.98
185863_F5_23M_P_IFAPA_2023_S3_R1_001	F5	9977972	150.46	750.63	36.02
185864_F5_28M_P_IFAPA_2024_S4_R1_001	F5	10042216	150.34	754.85	35.64
185865_F5_29F_P_IFAPA_2025_S5_R1_001	F5	10580526	150.42	795.76	36.03
185866_F5_30F_P_IFAPA_2026_S6_R1_001	F5	8738246	150.41	657.18	36.02
185867_F5_31M_P_IFAPA_2027_S7_R1_001	F5	10040652	150.38	754.95	35.85
185869_F5_35M_P_IFAPA_2111_S8_R1_001	F5	12272820	150.47	923.35	35.97
185870_F5_36F_P_IFAPA_2112_S9_R1_001	F5	14274950	150.5	1074.18	35.93
185871_F5_37F_P_IFAPA_2113_S10_R1_001	F5	17522260	150.46	1318.24	36.03
185872_F5_38M_P_IFAPA_2114_S11_R1_001	F5	21478104	150.47	1615.95	36.03
185873_F5_39F_P_IFAPA_2115_S12_R1_001	F5	27566788	150.5	2074.37	36.05
185874_F5_40M_P_IFAPA_2116_S13_R1_001	F5	13467844	150.44	1013.02	35.94
185875_F5_41F_P_IFAPA_2117_S14_R1_001	F5	12781398	150.45	961.46	36.02
185876_F5_42F_P_IFAPA_2118_S15_R1_001	F5	7526932	150.46	566.27	35.65
185878_F5_44M_P_IFAPA_2119_S16_R1_001	F5	15364010	150.49	1156.09	35.71
185879_F5_46M_P_IFAPA_2120_S17_R1_001	F5	18425242	150.48	1386.32	35.93
185880_F5_48F_P_IFAPA_2121_S18_R1_001	F5	17857836	150.5	1343.76	36.03
185881_F5_49F_P_IFAPA_2122_S19_R1_001	F5	12925068	150.41	972.04	36.01
185882_F5_50M_P_IFAPA_2123_S20_R1_001	F5	15767162	150.43	1185.95	35.97
185883_F5_51F_P_IFAPA_2124_S21_R1_001	F5	9728346	150.48	731.95	35.82
185884_F5_53M_P_IFAPA_2125_S22_R1_001	F5	13222764	150.45	994.65	36.04
185885_F5_55M_P_IFAPA_2126_S23_R1_001	F5	41654042	150.52	3134.79	35.93
185886_F5_57M_P_IFAPA_2127_S24_R1_001	F5	16734946	150.48	1259.17	35.91
185887_F5_58M_P_IFAPA_2128_S25_R1_001	F5	10051744	150.45	756.12	35.94
185889_F5_62F_P_IFAPA_2129_S26_R1_001	F5	8782556	150.4	660.45	35.98
185890_F5_63M_P_IFAPA_2130_S27_R1_001	F5	8420884	150.49	633.62	35.82
185891_F5_64F_P_IFAPA_2131_S28_R1_001	F5	13096434	150.48	985.37	35.96
185892_F5_65M_P_IFAPA_2132_S29_R1_001	F5	18939484	150.51	1425.32	35.8
185893_F5_66M_P_IFAPA_2133_S30_R1_001	F5	12153470	150.48	914.44	35.93
185896_F5_70F_P_IFAPA_2134_S31_R1_001	F5	10014926	150.41	753.18	35.95
185897_F5_73M_P_IFAPA_2135_S32_R1_001	F5	15160652	150.43	1140.32	36.02
185898_F5_74F_P_IFAPA_2136_S232_R1_001	F5	18776254	150.39	1411.91	35.91
185899_F6_1M_P_IFAPA_2137_S33_R1_001	F6	17102598	150.48	1286.83	36.07
185901_F6_3M_P_IFAPA_2138_S34_R1_001	F6	16439554	150.48	1236.95	35.46
185902_F6_4M_P_IFAPA_2139_S35_R1_001	F6	16335332	150.46	1228.91	35.99
185903_F6_5M_P_IFAPA_2140_S36_R1_001	F6	7305114	150.33	549.09	36.02
185904_F6_6M_P_IFAPA_2141_S37_R1_001	F6	17390536	150.42	1307.99	36.01
185905_F6_7F_P_IFAPA_2142_S38_R1_001	F6	8666366	150.45	651.93	36.01
185907_F6_9M_P_IFAPA_2143_S39_R1_001	F6	13894408	150.45	1045.23	36.02
185908_F6_11F_P_IFAPA_2144_S40_R1_001	F6	10768100	150.45	810.01	36.03
185909_F6_12F_P_IFAPA_2145_S41_R1_001	F6	5536576	150.31	416.1	36.02
185910_F6_13F_P_IFAPA_2146_S42_R1_001	F6	6946880	150.36	522.26	36.02
185911_F6_14F_P_IFAPA_2147_S43_R1_001	F6	11023576	150.45	829.26	36.01
185912_F6_15F_P_IFAPA_2148_S44_R1_001	F6	5892798	150.48	443.38	35.89
185913_F6_16F_P_IFAPA_2149_S45_R1_001	F6	5223610	150.39	392.79	36.05
185914_F6_17F_P_IFAPA_2150_S46_R1_001	F6	8817820	150.48	663.44	36.02
185915_F6_18F_P_IFAPA_2151_S47_R1_001	F6	7954518	150.37	598.06	36.08
185916_F6_19M_P_IFAPA_2152_S48_R1_001	F6	7519476	150.43	565.59	36.01
185918_F6_21M_P_IFAPA_2153_S49_R1_001	F6	7657460	150.37	575.73	36.05
185919_F6_22F_P_IFAPA_2154_S50_R1_001	F6	6134400	150.46	461.48	36
185921_F6_24F_P_IFAPA_2155_S51_R1_001	F6	5696558	150.37	428.3	36.01
185922_F6_25F_P_IFAPA_2156_S52_R1_001	F6	12271828	150.44	923.1	36.03
185923_F6_26M_P_IFAPA_2157_S53_R1_001	F6	5614488	150.39	422.18	35.95
185924_F6_27F_P_IFAPA_2158_S54_R1_001	F6	5892672	150.35	442.99	36.03
185925_F6_28F_P_IFAPA_2159_S55_R1_001	F6	16247094	150.42	1221.95	35.98
185927_F6_31F_P_IFAPA_2160_S56_R1_001	F6	9476394	150.47	712.98	35.92
185928_F6_32F_P_IFAPA_2161_S57_R1_001	F6	11560908	150.46	869.75	36.08
185929_F6_33M_P_IFAPA_2162_S58_R1_001	F6	11054378	150.53	832.03	34.34
185930_F6_34M_P_IFAPA_2163_S59_R1_001	F6	10295772	150.45	774.5	36.05
185931_F6_35F_P_IFAPA_2164_S60_R1_001	F6	9549624	150.39	718.1	35.98
185932_F6_36F_P_IFAPA_2165_S61_R1_001	F6	24683196	150.44	1856.69	35.93
185933_F6_38M_P_IFAPA_2166_S62_R1_001	F6	7531880	150.46	566.63	36
185934_F6_39M_P_IFAPA_2496_S233_R1_001	F6	37869956	150.47	2849.17	36.03
185935_F6_40M_P_IFAPA_2168_S63_R1_001	F6	25392198	150.51	1910.89	36.03
185936_F6_41M_P_IFAPA_2169_S64_R1_001	F6	22834598	150.45	1717.76	36.05
185939_F6_44M_P_IFAPA_2170_S65_R1_001	F6	6664466	150.47	501.39	35.72
185940_F6_45F_P_IFAPA_2171_S66_R1_001	F6	9216596	150.43	693.24	35.96
185941_F6_46M_P_IFAPA_2172_S67_R1_001	F6	13678778	150.43	1028.87	35.89
185942_F6_47M_P_IFAPA_2173_S68_R1_001	F6	12265090	150.47	922.73	36
185943_F6_48F_P_IFAPA_2174_S69_R1_001	F6	18538798	150.43	1394.42	35.54
185944_F6_50M_P_IFAPA_2175_S70_R1_001	F6	8941756	150.33	672.11	35.87
185945_F6_51M_P_IFAPA_2176_S71_R1_001	F6	10029714	150.43	754.37	35.72
185946_F6_53M_P_IFAPA_2177_S72_R1_001	F6	12843514	150.4	965.84	35.92
185949_F6_56F_P_IFAPA_2178_S73_R1_001	F6	6494908	150.35	488.26	35.84
185950_F6_57F_P_IFAPA_2179_S74_R1_001	F6	9217546	150.42	693.24	35.86
185951_F6_58M_P_IFAPA_2180_S75_R1_001	F6	10573780	150.42	795.27	35.94
185952_F6_59M_P_IFAPA_2181_S76_R1_001	F6	5198536	150.45	391.06	35.79
185953_F6_60M_P_IFAPA_2182_S77_R1_001	F6	15638304	150.44	1176.3	36.01
185954_F6_63M_P_IFAPA_2183_S78_R1_001	F6	10654906	150.47	801.6	35.93
185955_F6_65F_P_IFAPA_2184_S79_R1_001	F6	11767992	150.45	885.28	35.68
185957_F6_67M_P_IFAPA_2185_S80_R1_001	F6	7298702	150.41	548.89	36
185959_F6_69M_P_IFAPA_2186_S81_R1_001	F6	6764018	150.44	508.77	35.9
185960_F6_72M_P_IFAPA_2187_S82_R1_001	F6	9294114	150.43	699.06	36
185961_F6_73F_P_IFAPA_2188_S83_R1_001	F6	14607918	150.46	1098.92	35.84
185962_F6_74M_P_IFAPA_2189_S84_R1_001	F6	11074346	150.37	832.64	35.81
185963_F6_75M_P_IFAPA_2190_S85_R1_001	F6	9085746	150.35	683	35.98
185965_F6_77F_P_IFAPA_2191_S86_R1_001	F6	5520656	150.48	415.36	35.99
185967_F6_79M_P_IFAPA_2192_S87_R1_001	F6	11505368	150.46	865.54	36.01
185968_F6_80F_P_IFAPA_2193_S88_R1_001	F6	12467992	150.47	938.06	35.99
185969_F6_83F_P_IFAPA_2194_S89_R1_001	F6	9146358	150.4	687.82	36.05
185970_F6_84M_P_IFAPA_2195_S90_R1_001	F6	13417426	150.47	1009.49	36.03
185971_F6_85F_P_IFAPA_2196_S91_R1_001	F6	8011674	150.48	602.82	35.97
185972_F6_87F_P_IFAPA_2197_S92_R1_001	F6	11338168	150.24	851.7	35.93
185973_F6_90F_P_IFAPA_2198_S93_R1_001	F6	10499874	150.47	789.97	35.97
185974_F6_91F_P_IFAPA_2199_S94_R1_001	F6	9289516	150.44	698.76	35.99
185975_F6_92M_P_IFAPA_2200_S95_R1_001	F6	6863064	150.4	516.11	35.8
185976_F6_95F_P_IFAPA_2201_S96_R1_001	F6	12509632	150.36	940.45	36.02
185978_F7_1F_P_IFAPA_2202_S97_R1_001	F7	9530472	150.46	716.99	35.93
185979_F7_2F_P_IFAPA_2203_S98_R1_001	F7	10886880	150.39	818.66	36.01
185980_F7_3M_P_IFAPA_2204_S99_R1_001	F7	8745444	150.37	657.54	35.93
185981_F7_4M_P_IFAPA_2205_S100_R1_001	F7	9252172	150.41	695.8	36.01
185982_F7_5F_P_IFAPA_2206_S101_R1_001	F7	8962176	150.34	673.7	36.01
185983_F7_6F_P_IFAPA_2207_S4_R1_001	F7	3786182	150.39	284.7	35.83
185984_F7_7F_P_IFAPA_2208_S103_R1_001	F7	4156750	150.44	312.68	35.63
185985_F7_8F_P_IFAPA_2209_S104_R1_001	F7	7785920	150.11	584.38	35.57
185986_F7_9F_P_IFAPA_2210_S105_R1_001	F7	9015880	150.46	678.24	35.83
185987_F7_11M_P_IFAPA_2211_S106_R1_001	F7	8624880	150.46	648.83	35.95
185989_F7_17M_P_IFAPA_2212_S107_R1_001	F7	11678992	150.41	878.32	35.97
185990_F7_19M_P_IFAPA_2213_S108_R1_001	F7	11416332	150.43	858.7	35.87
185991_F7_21F_P_IFAPA_2214_S109_R1_001	F7	15424992	150.34	1159.48	35.96
185992_F7_22F_P_IFAPA_2215_S110_R1_001	F7	9246018	150.4	695.29	35.9
185993_F7_23F_P_IFAPA_2216_S111_R1_001	F7	11620772	150.4	873.91	35.95
185994_F7_24M_P_IFAPA_2217_S112_R1_001	F7	17253318	150.36	1297.09	35.99
185995_F7_25M_P_IFAPA_2218_S113_R1_001	F7	12619906	150.38	948.9	36.01
185996_F7_26M_P_IFAPA_2219_S114_R1_001	F7	10140184	150.27	761.9	36.01
185997_F7_27M_P_IFAPA_2220_S115_R1_001	F7	12257268	150.09	919.86	35.9
185998_F7_28M_P_IFAPA_2221_S116_R1_001	F7	10705610	150.4	805.08	36.01
185999_F7_29M_P_IFAPA_2222_S117_R1_001	F7	16748610	150.43	1259.71	35.98
186000_F7_30M_P_IFAPA_2223_S118_R1_001	F7	7829694	150.29	588.37	35.95
186001_F7_31F_P_IFAPA_2224_S119_R1_001	F7	11521700	150.42	866.53	36.01
186002_F7_32F_P_IFAPA_2225_S120_R1_001	F7	14746228	150.4	1108.9	35.97
186003_F7_33F_P_IFAPA_2226_S121_R1_001	F7	17185144	150.38	1292.11	35.99
186004_F7_34M_P_IFAPA_2227_S122_R1_001	F7	11285248	150.42	848.74	36.01
186005_F7_35M_P_IFAPA_2228_S123_R1_001	F7	12936796	150.39	972.81	36.02
186006_F7_36M_P_IFAPA_2229_S124_R1_001	F7	13339926	150.37	1002.96	36
186007_F7_37M_P_IFAPA_2230_S125_R1_001	F7	11754182	150.48	884.36	36
186008_F7_38M_P_IFAPA_2231_S126_R1_001	F7	10779508	150.46	810.93	36
186009_F7_39_P_IFAPA_2232_S127_R1_001	F7	13615108	150.38	1023.69	35.63
186010_F7_40F_P_IFAPA_2233_S128_R1_001	F7	7857210	150.37	590.74	36.01
186011_F7_41F_P_IFAPA_2234_S129_R1_001	F7	7383558	150.41	555.28	35.96
186012_F7_42F_P_IFAPA_2235_S130_R1_001	F7	9462254	150.49	712	35.67
186013_F7_43F_P_IFAPA_2236_S131_R1_001	F7	13872340	150.46	1043.61	36.01
186014_F7_44M_P_IFAPA_2237_S132_R1_001	F7	9827780	150.49	739.48	35.82
186015_F7_45F_P_IFAPA_2238_S133_R1_001	F7	8426482	150.49	634.03	35.99
186016_F7_46M_P_IFAPA_2239_S134_R1_001	F7	7844894	150.46	590.19	35.99
186017_F7_47F_P_IFAPA_2240_S135_R1_001	F7	8467220	150.48	637.06	35.09
186018_F7_48F_P_IFAPA_2241_S136_R1_001	F7	10189092	150.39	766.17	36.02
186019_F7_49F_P_IFAPA_2242_S137_R1_001	F7	10263006	150.46	772.08	35.92
186020_F7_50M_P_IFAPA_2243_S138_R1_001	F7	9663580	150.42	726.81	36.02
186021_F7_51F_P_IFAPA_2244_S139_R1_001	F7	25601188	150.42	1925.48	35.96
186022_F7_52F_P_IFAPA_2245_S140_R1_001	F7	9886390	150.44	743.65	36
186023_F7_53F_P_IFAPA_2246_S141_R1_001	F7	12814578	150.49	964.24	35.98
186024_F7_54F_P_IFAPA_2247_S142_R1_001	F7	11963686	150.47	900.07	35.81
186025_F7_55F_P_IFAPA_2248_S143_R1_001	F7	7177122	150.41	539.77	36.02
186026_F7_56F_P_IFAPA_2249_S144_R1_001	F7	9790110	150.46	736.49	35.91
186027_F7_57M_P_IFAPA_2250_S145_R1_001	F7	10888830	150.47	819.22	35.92
186028_F7_64M_P_IFAPA_2251_S146_R1_001	F7	10430256	150.48	784.78	36
186030_F7_66M_P_IFAPA_2252_S147_R1_001	F7	14105890	150.44	1061.02	35.93
186031_F7_67M_P_IFAPA_2253_S148_R1_001	F7	9057292	150.42	681.18	35.92
186032_F7_68M_P_IFAPA_2254_S149_R1_001	F7	9682226	150.45	728.35	35.88
186033_F7_69F_P_IFAPA_2255_S150_R1_001	F7	10394572	150.3	781.13	35.73
186034_F7_70F_P_IFAPA_2256_S151_R1_001	F7	10193018	150.45	766.76	35.81
186035_F7_71F_P_IFAPA_2257_S152_R1_001	F7	8250632	150.46	620.68	35.65
186036_F7_72M_P_IFAPA_2258_S153_R1_001	F7	10816736	150.44	813.64	35.66
186037_F7_73F_P_IFAPA_2259_S154_R1_001	F7	9909728	150.43	745.36	35.84
186038_F7_77M_P_IFAPA_2260_S155_R1_001	F7	10168530	150.45	764.92	35.77
186039_F7_79F_P_IFAPA_2261_S156_R1_001	F7	14299850	150.42	1075.52	35.86
186040_F7_81F_P_IFAPA_2262_S157_R1_001	F7	9426268	150.4	708.86	35.88
186041_F7_82M_P_IFAPA_2263_S158_R1_001	F7	12179840	150.46	916.29	35.84
186044_F8_1F_P_IFAPA_2264_S159_R1_001	F8	21663930	150.5	1630.22	35.35
186045_F8_2M_P_IFAPA_2265_S160_R1_001	F8	9410410	150.26	707	35.5
186046_F8_3F_P_IFAPA_2266_S161_R1_001	F8	7867446	150.41	591.67	35.86
186047_F8_4F_P_IFAPA_2267_S162_R1_001	F8	5870802	150.43	441.58	35.86
186048_F8_5M_P_IFAPA_2268_S163_R1_001	F8	10012166	150.41	752.97	35.73
186049_F8_6M_P_IFAPA_2269_S164_R1_001	F8	8538102	150.38	641.97	35.97
186050_F8_7M_P_IFAPA_2270_S165_R1_001	F8	14360230	150.47	1080.39	35.77
186051_F8_8M_P_IFAPA_2271_S166_R1_001	F8	45955746	150.49	3457.99	35.99
186052_F8_9M_P_IFAPA_2272_S167_R1_001	F8	8845968	150.45	665.45	35.96
186053_F8_11F_P_IFAPA_2273_S168_R1_001	F8	8749174	150.44	658.12	35.95
186054_F8_12M_P_IFAPA_2274_S169_R1_001	F8	18845132	150.48	1417.91	35.96
186055_F8_13M_P_IFAPA_2275_S170_R1_001	F8	7091898	150.35	533.15	36.01
186056_F8_14M_P_IFAPA_2276_S171_R1_001	F8	7264146	150.43	546.38	35.15
186057_F8_15F_P_IFAPA_2277_S172_R1_001	F8	10436118	150.33	784.45	35.92
186058_F8_16M_P_IFAPA_2278_S173_R1_001	F8	8574378	150.4	644.79	35.75
186059_F8_17M_P_IFAPA_2279_S174_R1_001	F8	10544364	150.44	793.12	35.97
186060_F8_18F_P_IFAPA_2280_S175_R1_001	F8	12375172	150.41	930.69	35.97
186061_F8_19M_P_IFAPA_2431_S176_R1_001	F8	16800840	150.17	1261.46	35.97
186062_F8_20M_P_IFAPA_2432_S5_R1_001	F8	4063604	149.71	304.17	35.82
186063_F8_21M_P_IFAPA_2433_S178_R1_001	F8	9164270	150.02	687.41	36
186064_F8_22F_P_IFAPA_2434_S179_R1_001	F8	6338724	149.76	474.66	35.93
186065_F8_23M_P_IFAPA_2435_S180_R1_001	F8	10360906	150.01	777.1	36
186066_F8_24F_P_IFAPA_2504_S181_R1_001	F8	8811180	150.28	662.08	35.77
186067_F8_25M_P_IFAPA_2437_S182_R1_001	F8	17979560	150.18	1350.11	35.99
186069_F8_27F_P_IFAPA_2438_S183_R1_001	F8	8260038	150.17	620.22	35.82
186070_F8_28M_P_IFAPA_2439_S184_R1_001	F8	16757888	150.15	1258.11	35.98
186071_F8_29M_P_IFAPA_2505_S185_R1_001	F8	15962834	150.29	1199.53	36
186073_F8_31F_P_IFAPA_2441_S186_R1_001	F8	15540546	150.22	1167.25	35.97
186074_F8_32F_P_IFAPA_2442_S187_R1_001	F8	39977480	150.47	3007.8	35.91
186075_F8_33M_P_IFAPA_2443_S188_R1_001	F8	28679642	150.49	2158.04	35.84
186076_F8_34M_P_IFAPA_2444_S189_R1_001	F8	6810856	150.38	512.12	36.04
186077_F8_35F_P_IFAPA_2582_S6_R1_001	F8	7517010	150.46	565.49	34.52
186078_F8_36M_P_IFAPA_2446_S191_R1_001	F8	8665256	150.43	651.74	36.05
186079_F8_37F_P_IFAPA_2447_S192_R1_001	F8	23822942	150.46	1792.17	35.73
186080_F8_38M_P_IFAPA_2448_S193_R1_001	F8	15329748	150.39	1152.72	35.97
186081_F8_39M_P_IFAPA_2449_S194_R1_001	F8	7056676	150.39	530.63	35.9
186082_F8_40M_P_IFAPA_2450_S195_R1_001	F8	6697200	150.47	503.85	35.92
186083_F8_41M_P_IFAPA_2451_S196_R1_001	F8	21252022	150.47	1598.94	35.97
186084_F8_42F_P_IFAPA_2452_S197_R1_001	F8	11466410	150.46	862.63	35.83
186085_F8_43M_P_IFAPA_2453_S198_R1_001	F8	10376782	150.39	780.28	35.95
187450_F8_44M_P_IFAPA_2454_S199_R1_001	F8	6352814	150.45	477.9	35.87
187451_F8_45M_P_IFAPA_2583_S7_R1_001	F8	4045920	150.43	304.31	34.72
187452_F8_46F_P_IFAPA_2456_S201_R1_001	F8	6577708	150.41	494.69	36.05
187453_F8_47M_P_IFAPA_2457_S202_R1_001	F8	10825834	150.46	814.44	35.62
187454_F8_48M_P_IFAPA_2458_S203_R1_001	F8	4664836	150.37	350.73	36.06
187455_F8_49F_P_IFAPA_2459_S204_R1_001	F8	19056752	150.48	1433.85	35.77
187456_F8_50M_P_IFAPA_2460_S205_R1_001	F8	6749878	150.35	507.42	35.87
187457_F8_51M_P_IFAPA_2461_S206_R1_001	F8	7449456	150.33	559.94	35.8
187458_F8_52M_P_IFAPA_2462_S207_R1_001	F8	12368462	150.41	930.17	36.02
187459_F8_53M_P_IFAPA_2463_S208_R1_001	F8	17072786	150.44	1284.2	36.03
187460_F8_54F_P_IFAPA_2464_S209_R1_001	F8	19353592	150.37	1455.14	36.06
187462_F8_56M_P_IFAPA_2465_S210_R1_001	F8	8012734	150.41	602.59	36.02
187463_F8_57M_P_IFAPA_2584_S8_R1_001	F8	6493936	150.48	488.6	34.57
187464_F8_58M_P_IFAPA_2467_S212_R1_001	F8	6452946	150.43	485.36	36.07
187465_F8_59M_P_IFAPA_2585_S9_R1_001	F8	4612834	150.33	346.73	34.91
187466_F8_60F_P_IFAPA_2586_S10_R1_001	F8	4930064	150.47	370.91	34.92
187469_F8_63M_P_IFAPA_2470_S215_R1_001	F8	9159464	150.39	688.73	36.02
187470_F8_64M_P_IFAPA_2471_S216_R1_001	F8	6084180	150.41	457.55	36.01
187471_F8_65M_P_IFAPA_2472_S217_R1_001	F8	23385362	150.43	1758.93	36.07
187472_F8_66M_P_IFAPA_2473_S218_R1_001	F8	28417002	150.45	2137.61	36.07
187473_F8_67M_P_IFAPA_2474_S219_R1_001	F8	19902596	150.41	1496.73	35.91
187474_F8_68M_P_IFAPA_2475_S220_R1_001	F8	22261888	150.45	1674.62	36.07
187475_F8_69M_P_IFAPA_2476_S221_R1_001	F8	34922314	150.48	2627.62	36.02
187476_F8_70M_P_IFAPA_2587_S11_R1_001	F8	6688306	150.45	503.12	34.53
187477_F8_71M_P_IFAPA_2478_S223_R1_001	F8	5762220	150.39	433.29	36.09
187478_F8_72M_P_IFAPA_2479_S224_R1_001	F8	10828308	150.47	814.65	36.06
187479_F8_73F_P_IFAPA_2588_S12_R1_001	F8	5480246	150.45	412.26	34.67
187481_F8_75F_P_IFAPA_2481_S226_R1_001	F8	4652624	150.31	349.68	35.91
187482_F8_77M_P_IFAPA_2589_S13_R1_001	F8	5484744	150.38	412.4	34.69
187483_F8_78M_P_IFAPA_2590_S14_R1_001	F8	3663496	150.32	275.34	34.59
187484_F8_79F_P_IFAPA_2484_S229_R1_001	F8	11223854	150.3	843.5	36.07
187485_F8_80M_P_IFAPA_2485_S230_R1_001	F8	8973306	150.35	674.58	36.07
187486_F8_81F_P_IFAPA_2486_S231_R1_001	F8	9529432	150.27	716	36.08
187487_MALE_F1_F8_P_IFAPA_1659_ddRAD_EcoRINcoI_S1_R1_001	Parents	5090626	150.3	382.55	33.61
187488_FEM_F1_P_IFAPA_1660_ddRAD_EcoRINcoI_S2_R1_001	Parents	21904542	150.43	1647.55	35.74
187489_MALE_F2_P_IFAPA_1661_ddRAD_EcoRINcoI_S3_R1_001	Parents	6370664	150.43	479.18	33.57
187490_FEM_F2_F7_P_IFAPA_1662_ddRAD_EcoRINcoI_S4_R1_001	Parents	5106972	150.43	384.12	33.58
187491_MALE_F3_P_IFAPA_1663_ddRAD_EcoRINcoI_S5_R1_001	Parents1	5023382	150.44	377.87	33.63
187492_FEM_F3_P_IFAPA_1664_ddRAD_EcoRINcoI_S6_R1_001	Parents	7048306	150.38	529.97	33.53
187493_MALE_F4_P_IFAPA_1665_ddRAD_EcoRINcoI_S7_R1_001	Parents1	4064578	150.41	305.68	33.61
187494_FEM_F4_P_IFAPA_1666_ddRAD_EcoRINcoI_S8_R1_001	Parents1	21420848	150.45	1611.35	35.71
187495_MALE_F5_P_IFAPA_1667_ddRAD_EcoRINcoI_S9_R1_001	Parents	6596546	150.43	496.16	33.58
187496_FEM_F5_F6_P_IFAPA_1668_ddRAD_EcoRINcoI_S10_R1_001	Parents	8365980	150.43	629.25	33.6
187497_MALE_F6_P_IFAPA_1669_ddRAD_EcoRINcoI_S11_R1_001	Parents	9114202	150.5	685.85	33.59
187498_MALE_F7_P_IFAPA_1670_ddRAD_EcoRINcoI_S12_R1_001	Parents	10033380	150.48	754.91	33.61
187499_FEM_F8_P_IFAPA_1671_ddRAD_EcoRINcoI_S13_R1_001	Parents1	6961164	150.38	523.41	33.55
