# Supplementary material for: Chromosome anchoring in Senegalese sole (Solea senegalensis) reveals sex-associated markers and genome rearrangements in flatfish
Source: Sci Rep. 2021 Jun 29;11:13460. doi: 10.1038/s41598-021-92601-5 (PMC8242048; doi:10.1038/s41598-021-92601-5)
Supplement: Supplementary file 11 — Supplementary Table 3. [file 41598_2021_92601_MOESM11_ESM.xlsx]

## Sheet: Full_GOannotation
Supplementary Table S3. Genome Gene Ontology (GO) annotation. Orthology between male and female genes (tab "Female_male_orthology", GO annotation (tab "Full_GOannotation") and sex-specific GO categories (tabs "Female unique"and "Male unique")
Male_trans	Feml_trans	GO_terms
SSENm1B024328T1	SSENf1A000001T1	-
SSENm1B013760T1	SSENf1A000002T1	-
-	SSENf1A000004T1	GO:0016021
SSENm1B017394T1	SSENf1A000004T2	GO:0016021
SSENm1B036401T2	SSENf1A000006T1	GO:0016311 GO:0016791
SSENm1B036401T3	SSENf1A000006T2	GO:0016311 GO:0016791
SSENm1B040245T1	SSENf1A000007T1	GO:0035556
SSENm1B037709T9	SSENf1A000015T1	GO:0003676 GO:0046872
SSENm1B037709T4	SSENf1A000015T2	GO:0003676 GO:0046872
SSENm1B037709T6	SSENf1A000015T3	GO:0003676 GO:0046872
SSENm1B037709T3	SSENf1A000015T4	GO:0003676 GO:0046872
SSENm1B037709T8	SSENf1A000015T5	GO:0003676 GO:0046872
SSENm1B037709T5	SSENf1A000015T6	GO:0003676 GO:0046872
SSENm1B037709T7	SSENf1A000015T7	GO:0003676 GO:0046872
SSENm1B037709T2	SSENf1A000015T8	GO:0003676 GO:0046872
SSENm1B018784T1	SSENf1A000016T1	GO:0004114 GO:0005515 GO:0006144 GO:0007165 GO:0046872
SSENm1B010974T1	SSENf1A000017T1	GO:0008360 GO:0016020
SSENm1B040161T4	SSENf1A000018T1	GO:0005615 GO:0007165
SSENm1B005211T1	SSENf1A000019T1	GO:0005509 GO:0008048 GO:0031284
-	SSENf1A000020T1	GO:0004930 GO:0007186 GO:0016021
SSENm1B029488T3	SSENf1A000023T1	GO:0004725 GO:0006570 GO:0035335
SSENm1B029488T1	SSENf1A000023T2	GO:0004725 GO:0006570 GO:0035335
SSENm1B029488T2	SSENf1A000023T3	GO:0004725 GO:0006570 GO:0035335
SSENm1B013224T2	SSENf1A000026T1	GO:0003676 GO:0046872
SSENm1B013224T1	SSENf1A000026T2	GO:0003676 GO:0046872
SSENm1B013224T3	SSENf1A000026T3	GO:0003676 GO:0046872
SSENm1B005365T1	SSENf1A000028T1	-
-	SSENf1A000028T2	-
-	SSENf1A000030T1	GO:0000155 GO:0000160 GO:0005249 GO:0005622 GO:0008076 GO:0009365 GO:0023014 GO:0071805
SSENm1B048499T1	SSENf1A000030T2	GO:0000155 GO:0000160 GO:0005249 GO:0005622 GO:0008076 GO:0009365 GO:0023014 GO:0071805
SSENm1B034118T1	SSENf1A000032T1	GO:0004997 GO:0007187 GO:0016021
-	SSENf1A000032T2	GO:0000124 GO:0003713 GO:0004997 GO:0005643 GO:0005667 GO:0006406 GO:0007187 GO:0016021 GO:0045893 GO:0045941
SSENm1B024877T1	SSENf1A000033T1	GO:0005515
SSENm1B001001T1	SSENf1A000035T1	-
-	SSENf1A000035T2	-
SSENm1B022618T1	SSENf1A000036T1	GO:0001764 GO:0003700 GO:0005667 GO:0006355 GO:0007400 GO:0007403 GO:0014003 GO:0021514 GO:0021520 GO:0021742 GO:0021754 GO:0021778 GO:0042552 GO:0045449 GO:0046983 GO:0048666 GO:0050769 GO:0071542
SSENm1B031815T1	SSENf1A000037T1	-
SSENm1B044229T1	SSENf1A000038T1	-
SSENm1B033701T2	SSENf1A000040T1	GO:0005515 GO:0051260
SSENm1B033701T1	SSENf1A000040T2	GO:0005515 GO:0051260
SSENm1B018221T1	SSENf1A000041T1	GO:0016020
-	SSENf1A000042T1	GO:0009607 GO:0016021
SSENm1B010208T1	SSENf1A000043T1	GO:0005515
SSENm1B039715T1	SSENf1A000046T1	GO:0007059 GO:0008017 GO:0045298 GO:0051301
SSENm1B039715T2	SSENf1A000046T2	GO:0007059 GO:0008017 GO:0045298 GO:0051301
SSENm1B039715T3	SSENf1A000046T3	GO:0007059 GO:0008017 GO:0045298 GO:0051301
SSENm1B039559T1	SSENf1A000047T1	GO:0004714 GO:0005515 GO:0007169
-	SSENf1A000049T1	-
SSENm1B022346T1	SSENf1A000049T2	-
SSENm1B045647T1	SSENf1A000050T1	GO:0003677 GO:0003707 GO:0005634 GO:0006355 GO:0043401 GO:0046872
-	SSENf1A000051T1	-
SSENm1B015685T1	SSENf1A000053T1	GO:0002181 GO:0003735 GO:0022625 GO:0042273
SSENm1B015685T2	SSENf1A000053T2	GO:0002181 GO:0003735 GO:0022625 GO:0042273
-	SSENf1A000054T1	-
SSENm1B023838T1	SSENf1A000055T1	-
SSENm1B015708T1	SSENf1A000056T1	-
SSENm1B020409T1	SSENf1A000057T1	-
SSENm1B027815T1	SSENf1A000058T1	GO:0005515
SSENm1B002316T1	SSENf1A000059T1	GO:0004222 GO:0005515 GO:0006508
SSENm1B012681T1	SSENf1A000060T1	GO:0005509 GO:0005886 GO:0007156
SSENm1B005520T1	SSENf1A000061T1	GO:0003676
-	SSENf1A000062T1	-
-	SSENf1A000066T1	-
-	SSENf1A000066T2	-
SSENm1B015560T2	SSENf1A000066T3	-
-	SSENf1A000066T4	-
-	SSENf1A000071T1	GO:0005515 GO:0016020
-	SSENf1A000071T2	GO:0005515 GO:0016020
-	SSENf1A000071T3	GO:0005515 GO:0016020
-	SSENf1A000071T4	GO:0005515 GO:0016020
-	SSENf1A000071T5	GO:0005515 GO:0016020
-	SSENf1A000075T1	-
SSENm1B000503T2	SSENf1A000075T2	-
SSENm1B000503T3	SSENf1A000075T3	-
SSENm1B000503T1	SSENf1A000075T4	-
SSENm1B049672T1	SSENf1A000077T1	-
-	SSENf1A000077T2	-
SSENm1B013063T9	SSENf1A000080T1	GO:0004890 GO:0005230 GO:0005886 GO:0006821 GO:0007214 GO:0016021 GO:0030054 GO:0034220 GO:0045202
SSENm1B013063T7	SSENf1A000080T2	GO:0004890 GO:0005230 GO:0005886 GO:0006821 GO:0007214 GO:0016021 GO:0030054 GO:0034220 GO:0045202
SSENm1B013063T10	SSENf1A000080T3	GO:0004890 GO:0005230 GO:0005886 GO:0006821 GO:0007214 GO:0016021 GO:0030054 GO:0034220 GO:0045202
SSENm1B025590T1	SSENf1A000081T1	-
SSENm1B028670T1	SSENf1A000082T1	GO:0016301 GO:0016310
SSENm1B013568T1	SSENf1A000083T1	GO:0016020
SSENm1B011006T1	SSENf1A000084T1	GO:0005515
SSENm1B044294T1	SSENf1A000085T1	-
SSENm1B005505T2	SSENf1A000086T1	GO:0016021 GO:0022857 GO:0055085
SSENm1B011891T1	SSENf1A000087T1	GO:0003735 GO:0005840 GO:0006412 GO:0007420 GO:0042254
SSENm1B021196T1	SSENf1A000088T1	-
SSENm1B033387T1	SSENf1A000089T1	GO:0005524 GO:0016020 GO:0016887
SSENm1B003258T1	SSENf1A000090T1	-
SSENm1B016644T1	SSENf1A000094T1	GO:0003700 GO:0005634 GO:0005667 GO:0045449 GO:0045893
SSENm1B016644T2	SSENf1A000094T2	GO:0003700 GO:0005634 GO:0005667 GO:0045449 GO:0045893
SSENm1B016644T3	SSENf1A000094T3	GO:0003700 GO:0005634 GO:0005667 GO:0045449 GO:0045893
SSENm1B016644T4	SSENf1A000094T4	GO:0003700 GO:0005634 GO:0005667 GO:0045449 GO:0045893
SSENm1B043810T2	SSENf1A000096T1	GO:0008270
SSENm1B043810T1	SSENf1A000096T2	GO:0008270
SSENm1B039223T1	SSENf1A000097T1	GO:0005515
-	SSENf1A000098T1	-
SSENm1B004257T1	SSENf1A000099T1	-
SSENm1B040940T2	SSENf1A000102T1	GO:0005515
SSENm1B040940T1	SSENf1A000102T2	GO:0005515
SSENm1B040940T4	SSENf1A000102T3	GO:0005515
-	SSENf1A000103T1	GO:0001558 GO:0005520 GO:0016942
SSENm1B016189T1	SSENf1A000104T1	-
SSENm1B023531T3	SSENf1A000105T1	GO:0004867 GO:0030212
SSENm1B031843T3	SSENf1A000106T1	GO:0005515
SSENm1B000686T2	SSENf1A000108T1	GO:0000166 GO:0003676
SSENm1B000686T1	SSENf1A000108T2	GO:0000166 GO:0003676
SSENm1B019886T1	SSENf1A000111T1	GO:0000166 GO:0003676
SSENm1B019886T2	SSENf1A000111T2	GO:0000166 GO:0003676
SSENm1B019886T3	SSENf1A000111T3	GO:0000166 GO:0003676
SSENm1B024512T1	SSENf1A000112T1	GO:0016021
SSENm1B001146T2	SSENf1A000114T1	GO:0004872 GO:0007165 GO:0016021
SSENm1B001146T1	SSENf1A000114T2	GO:0004872 GO:0007165 GO:0016021
SSENm1B040603T1	SSENf1A000115T1	GO:0005089 GO:0035023 GO:0043087 GO:0046872
-	SSENf1A000117T1	GO:0007219 GO:0007275 GO:0016021
-	SSENf1A000117T2	GO:0007219 GO:0007275 GO:0016021
SSENm1B038669T1	SSENf1A000119T1	-
-	SSENf1A000119T2	-
SSENm1B027661T1	SSENf1A000120T1	GO:0003676 GO:0046872
-	SSENf1A000121T1	-
SSENm1B031320T1	SSENf1A000122T1	GO:0000166 GO:0003676 GO:0006355
SSENm1B042039T1	SSENf1A000124T1	GO:0005737 GO:0005856 GO:0007015 GO:0030674 GO:0051015
SSENm1B042039T2	SSENf1A000124T2	GO:0005737 GO:0005856 GO:0007015 GO:0030674 GO:0051015
-	SSENf1A000129T1	-
-	SSENf1A000129T2	-
SSENm1B007172T2	SSENf1A000129T3	-
SSENm1B007172T1	SSENf1A000129T4	-
SSENm1B007172T5	SSENf1A000129T5	-
SSENm1B020176T1	SSENf1A000130T1	GO:0003956 GO:0006471
SSENm1B048688T1	SSENf1A000131T1	GO:0000785 GO:0003678 GO:0003682 GO:0003688 GO:0005524 GO:0005634 GO:0005657 GO:0006270 GO:0042555 GO:0046809
SSENm1B039031T1	SSENf1A000134T1	GO:0009922 GO:0009923 GO:0016021 GO:0019367 GO:0042761 GO:0042967
SSENm1B039031T2	SSENf1A000134T2	GO:0009922 GO:0009923 GO:0016021 GO:0019367 GO:0042761 GO:0042967
SSENm1B039031T3	SSENf1A000134T3	GO:0009922 GO:0009923 GO:0016021 GO:0019367 GO:0042761 GO:0042967
SSENm1B002814T1	SSENf1A000135T1	GO:0003700 GO:0005667 GO:0006355 GO:0043565 GO:0045449
SSENm1B035996T1	SSENf1A000136T1	GO:0005515
-	SSENf1A000137T1	GO:0005506 GO:0016705 GO:0020037 GO:0055114
SSENm1B022259T1	SSENf1A000139T1	GO:0004725 GO:0006470 GO:0006570
SSENm1B022259T2	SSENf1A000139T2	GO:0004725 GO:0006470 GO:0006570
SSENm1B019695T1	SSENf1A000140T1	-
SSENm1B017985T1	SSENf1A000141T1	-
SSENm1B005486T1	SSENf1A000143T1	-
SSENm1B005486T1	SSENf1A000143T2	-
-	SSENf1A000151T1	GO:0001518 GO:0005248 GO:0006814 GO:0055085
-	SSENf1A000151T2	GO:0001518 GO:0005248 GO:0006814 GO:0055085
SSENm1B036596T1	SSENf1A000151T3	GO:0001518 GO:0005248 GO:0005515 GO:0034765 GO:0035725 GO:0060078
SSENm1B036596T2	SSENf1A000151T4	GO:0001518 GO:0005248 GO:0005515 GO:0034765 GO:0035725 GO:0060078
-	SSENf1A000151T5	GO:0001518 GO:0005248 GO:0006814 GO:0055085
-	SSENf1A000151T6	GO:0001518 GO:0005248 GO:0006814 GO:0055085
-	SSENf1A000151T7	GO:0001518 GO:0005248 GO:0006814 GO:0055085
SSENm1B036596T4	SSENf1A000151T8	GO:0001518 GO:0005248 GO:0005515 GO:0034765 GO:0035725 GO:0060078
SSENm1B003802T1	SSENf1A000152T1	GO:0046872
SSENm1B029233T1	SSENf1A000154T1	-
SSENm1B029233T2	SSENf1A000154T2	-
-	SSENf1A000155T1	GO:0005515 GO:0005576 GO:0030414
-	SSENf1A000158T1	-
SSENm1B046389T3	SSENf1A000158T2	-
-	SSENf1A000158T3	-
SSENm1B001804T1	SSENf1A000159T1	GO:0003989 GO:0004075 GO:0005524 GO:0006090 GO:0006633 GO:0009343 GO:0046872
SSENm1B032126T1	SSENf1A000160T1	GO:0003777 GO:0005524 GO:0005874 GO:0007018 GO:0008017 GO:0035845 GO:0043584 GO:0045298 GO:0048793 GO:0048839 GO:0048884 GO:0060042
SSENm1B009163T1	SSENf1A000163T1	GO:0016042 GO:0016298
SSENm1B009163T2	SSENf1A000163T2	GO:0016042 GO:0016298
SSENm1B009163T3	SSENf1A000163T3	GO:0016042 GO:0016298
-	SSENf1A000166T1	GO:0005515 GO:0008270 GO:0016021
SSENm1B047863T2	SSENf1A000166T2	GO:0005515 GO:0008270 GO:0016021
SSENm1B047863T1	SSENf1A000166T3	GO:0005515 GO:0008270 GO:0016021
SSENm1B045886T1	SSENf1A000170T1	-
SSENm1B045886T2	SSENf1A000170T2	-
-	SSENf1A000170T3	-
SSENm1B045886T3	SSENf1A000170T4	-
SSENm1B048392T1	SSENf1A000174T1	GO:0006810 GO:0030008
SSENm1B048392T3	SSENf1A000174T2	GO:0006810 GO:0030008
SSENm1B048392T2	SSENf1A000174T3	GO:0006810 GO:0030008
-	SSENf1A000174T4	GO:0006810 GO:0030008
SSENm1B012252T1	SSENf1A000175T1	GO:0000166 GO:0003676
SSENm1B010525T1	SSENf1A000176T1	-
-	SSENf1A000180T1	GO:0005328 GO:0006812 GO:0006836 GO:0016021 GO:0055085
SSENm1B039081T2	SSENf1A000180T2	GO:0005328 GO:0006812 GO:0006836 GO:0016021
SSENm1B039081T3	SSENf1A000180T3	GO:0005328 GO:0006812 GO:0006836 GO:0016021
-	SSENf1A000180T4	GO:0005328 GO:0006812 GO:0006836 GO:0016021 GO:0055085
SSENm1B015644T3	SSENf1A000182T1	GO:0000086 GO:0000165 GO:0000922 GO:0001975 GO:0002027 GO:0002576 GO:0005088 GO:0005509 GO:0005513 GO:0005654 GO:0005813 GO:0005829 GO:0005876 GO:0005980 GO:0007190 GO:0007223 GO:0008076 GO:0008179 GO:0008440 GO:0010800 GO:0010801 GO:0010881 GO:0015276 GO:0019901 GO:0019904 GO:0021762 GO:0022400 GO:0030017 GO:0030235 GO:0030426 GO:0031432 GO:0031800 GO:0031954 GO:0031996 GO:0031997 GO:0032465 GO:…
SSENm1B015644T2	SSENf1A000182T2	GO:0000086 GO:0000165 GO:0000922 GO:0001975 GO:0002027 GO:0002576 GO:0005088 GO:0005509 GO:0005513 GO:0005654 GO:0005813 GO:0005829 GO:0005876 GO:0005980 GO:0007190 GO:0007223 GO:0008076 GO:0008179 GO:0008440 GO:0010800 GO:0010801 GO:0010881 GO:0015276 GO:0019901 GO:0019904 GO:0021762 GO:0022400 GO:0030017 GO:0030235 GO:0030426 GO:0031432 GO:0031800 GO:0031954 GO:0031996 GO:0031997 GO:0032465 GO:…
SSENm1B012216T1	SSENf1A000183T1	-
SSENm1B037773T1	SSENf1A000184T1	GO:0005884 GO:0008017 GO:0045010 GO:0045298
SSENm1B012665T1	SSENf1A000185T1	GO:0005198 GO:0005515 GO:0005634 GO:0005829 GO:0006511 GO:0008541 GO:0030097 GO:0043248
SSENm1B049175T1	SSENf1A000186T1	-
SSENm1B045026T1	SSENf1A000187T1	-
SSENm1B038604T1	SSENf1A000188T1	GO:0004198 GO:0005509 GO:0005622 GO:0006508
SSENm1B003328T5	SSENf1A000189T1	GO:0000226 GO:0015630
SSENm1B007788T1	SSENf1A000190T1	-
SSENm1B041048T1	SSENf1A000192T1	GO:0016021
-	SSENf1A000192T2	GO:0016021
SSENm1B030957T1	SSENf1A000193T1	-
SSENm1B016315T1	SSENf1A000194T1	-
SSENm1B003507T1	SSENf1A000195T1	GO:0016746
SSENm1B017477T1	SSENf1A000196T1	GO:0006470 GO:0008138
SSENm1B026850T1	SSENf1A000197T1	GO:0016021
SSENm1B025873T1	SSENf1A000198T1	GO:0004930 GO:0007186 GO:0016021
SSENm1B010271T1	SSENf1A000199T1	-
-	SSENf1A000202T1	GO:0003700 GO:0005667 GO:0006355 GO:0045449 GO:0046983
SSENm1B037685T1	SSENf1A000202T2	GO:0003700 GO:0005667 GO:0006355 GO:0045449 GO:0046983
-	SSENf1A000202T3	GO:0003700 GO:0005667 GO:0006355 GO:0045449 GO:0046983
SSENm1B025862T2	SSENf1A000203T1	GO:0005089 GO:0035023 GO:0043087
SSENm1B040922T1	SSENf1A000205T1	GO:0005515
SSENm1B040922T2	SSENf1A000205T2	GO:0005515
SSENm1B004686T1	SSENf1A000207T1	GO:0016579 GO:0036459
SSENm1B004686T2	SSENf1A000207T2	GO:0016579 GO:0036459
SSENm1B014593T1	SSENf1A000208T1	GO:0005215 GO:0006810 GO:0008289
-	SSENf1A000209T1	-
-	SSENf1A000210T1	-
SSENm1B041856T1	SSENf1A000211T1	GO:0004930 GO:0004984 GO:0007187 GO:0007608 GO:0016021
SSENm1B030653T1	SSENf1A000212T1	-
-	SSENf1A000213T1	GO:0004672 GO:0005515 GO:0005524 GO:0006468
SSENm1B003539T3	SSENf1A000215T1	GO:0003924 GO:0005525
SSENm1B003539T1	SSENf1A000215T2	GO:0003924 GO:0005525
SSENm1B017855T1	SSENf1A000216T1	GO:0005515
SSENm1B024786T1	SSENf1A000218T1	GO:0003676 GO:0005515 GO:0005634
SSENm1B024786T2	SSENf1A000218T2	GO:0003676 GO:0005515 GO:0005634
-	SSENf1A000220T1	GO:0016180 GO:0032039
SSENm1B007576T1	SSENf1A000220T2	GO:0016180 GO:0032039
SSENm1B020952T1	SSENf1A000221T1	GO:0000502 GO:0003676 GO:0004674 GO:0005524 GO:0006468 GO:0008270 GO:0009069 GO:0015074
-	SSENf1A000229T1	GO:0005515 GO:0016020
-	SSENf1A000229T2	GO:0005515 GO:0016020
-	SSENf1A000229T3	GO:0005515 GO:0016020
-	SSENf1A000229T4	GO:0005515 GO:0016020
-	SSENf1A000229T5	GO:0005515 GO:0016020
-	SSENf1A000229T6	GO:0005515 GO:0016020
-	SSENf1A000229T7	GO:0005515 GO:0016020
-	SSENf1A000229T8	GO:0005515 GO:0016020
SSENm1B027336T1	SSENf1A000230T1	-
SSENm1B023814T1	SSENf1A000231T1	-
SSENm1B027828T1	SSENf1A000232T1	GO:0006464
SSENm1B005744T3	SSENf1A000235T1	GO:0003697
SSENm1B005744T2	SSENf1A000235T2	GO:0003697
-	SSENf1A000235T3	GO:0003697
SSENm1B048447T1	SSENf1A000236T1	GO:0005509
SSENm1B027719T1	SSENf1A000237T1	-
-	SSENf1A000238T1	-
-	SSENf1A000239T1	-
SSENm1B017252T3	SSENf1A000242T1	GO:0001881 GO:0004697 GO:0005515 GO:0005524 GO:0005622 GO:0006468 GO:0008270 GO:0009069 GO:0035556 GO:0060074
SSENm1B017252T2	SSENf1A000242T2	GO:0001881 GO:0004697 GO:0005515 GO:0005524 GO:0005622 GO:0006468 GO:0008270 GO:0009069 GO:0035556 GO:0060074
SSENm1B017252T1	SSENf1A000242T3	GO:0001881 GO:0004697 GO:0005515 GO:0005524 GO:0005622 GO:0006468 GO:0008270 GO:0009069 GO:0035556 GO:0060074
SSENm1B016299T1	SSENf1A000243T1	-
-	SSENf1A000247T1	GO:0005856
SSENm1B005682T2	SSENf1A000247T2	GO:0005856
SSENm1B005682T3	SSENf1A000247T3	GO:0005856
SSENm1B005682T4	SSENf1A000247T4	GO:0005856
SSENm1B001904T1	SSENf1A000248T1	GO:0005509
SSENm1B038271T1	SSENf1A000249T1	GO:0042981
SSENm1B006839T2	SSENf1A000251T1	GO:0005515
SSENm1B006839T1	SSENf1A000251T2	GO:0005515
SSENm1B034767T1	SSENf1A000252T1	GO:0000289 GO:0003676 GO:0004535 GO:0005634 GO:0046872 GO:0051252
SSENm1B044455T1	SSENf1A000254T1	-
SSENm1B044455T2	SSENf1A000254T2	-
SSENm1B021564T1	SSENf1A000255T1	-
SSENm1B022221T1	SSENf1A000257T1	GO:0038166
SSENm1B022221T2	SSENf1A000257T2	GO:0038166
SSENm1B013342T1	SSENf1A000258T1	-
-	SSENf1A000259T1	-
SSENm1B003153T1	SSENf1A000260T1	-
SSENm1B030212T4	SSENf1A000264T1	GO:0005515
SSENm1B030212T2	SSENf1A000264T2	GO:0005515
SSENm1B030212T3	SSENf1A000264T3	GO:0005515
SSENm1B030212T1	SSENf1A000264T4	GO:0005515
SSENm1B015338T1	SSENf1A000266T1	-
SSENm1B015338T2	SSENf1A000266T2	-
-	SSENf1A000269T1	-
-	SSENf1A000269T2	-
-	SSENf1A000269T3	-
SSENm1B026928T1	SSENf1A000270T1	GO:0005509 GO:0005515
SSENm1B028276T1	SSENf1A000273T1	-
SSENm1B028276T2	SSENf1A000273T2	-
SSENm1B028276T3	SSENf1A000273T3	-
SSENm1B003713T1	SSENf1A000274T1	-
SSENm1B005977T1	SSENf1A000275T1	-
-	SSENf1A000276T1	-
SSENm1B029231T1	SSENf1A000277T1	GO:0004588 GO:0004590 GO:0006207 GO:0044205
SSENm1B015801T1	SSENf1A000279T1	GO:0005737 GO:0006974 GO:0009186 GO:0016021 GO:0016491 GO:0055114
SSENm1B015801T2	SSENf1A000279T2	GO:0005737 GO:0006974 GO:0009186 GO:0016021 GO:0016491 GO:0055114
SSENm1B021975T1	SSENf1A000281T1	GO:0003824 GO:0008152
-	SSENf1A000281T2	GO:0003824 GO:0008152
SSENm1B009855T3	SSENf1A000285T1	GO:0006355 GO:0008270 GO:0043565
SSENm1B009855T4	SSENf1A000285T2	GO:0006355 GO:0008270 GO:0043565
SSENm1B009855T2	SSENf1A000285T3	GO:0006355 GO:0008270 GO:0043565
SSENm1B009855T1	SSENf1A000285T4	GO:0006355 GO:0008270 GO:0043565
-	SSENf1A000286T1	-
-	SSENf1A000293T1	GO:0005515
-	SSENf1A000293T2	GO:0005515
-	SSENf1A000293T3	GO:0005515
-	SSENf1A000293T4	GO:0005515
-	SSENf1A000293T5	GO:0005515
-	SSENf1A000293T6	GO:0005515
-	SSENf1A000293T7	GO:0005515
SSENm1B030346T1	SSENf1A000294T1	-
SSENm1B006059T1	SSENf1A000295T1	GO:0001558 GO:0004252 GO:0005520 GO:0006508 GO:0016942
SSENm1B004629T2	SSENf1A000297T1	GO:0000703 GO:0003677 GO:0005634 GO:0005739 GO:0006285 GO:0006308 GO:0046872 GO:0051539
SSENm1B004629T1	SSENf1A000297T2	GO:0000703 GO:0003677 GO:0005634 GO:0005739 GO:0006285 GO:0006308 GO:0046872 GO:0051539
SSENm1B035189T1	SSENf1A000298T1	GO:0004842 GO:0005515 GO:0008270 GO:0016567
SSENm1B031593T1	SSENf1A000299T1	-
SSENm1B004464T3	SSENf1A000300T1	-
SSENm1B004910T1	SSENf1A000301T1	GO:0004252 GO:0005509 GO:0005515 GO:0005576 GO:0006508 GO:0007596
SSENm1B039180T1	SSENf1A000302T1	GO:0003779 GO:0005543
SSENm1B030379T1	SSENf1A000303T1	GO:0005509 GO:0005515
SSENm1B024372T1	SSENf1A000304T1	GO:0004383 GO:0006144 GO:0006182 GO:0020037 GO:0035556 GO:0046039
SSENm1B031455T1	SSENf1A000306T1	GO:0005515 GO:0035556
-	SSENf1A000306T2	GO:0005515
SSENm1B027534T1	SSENf1A000309T1	GO:0003002 GO:0003676 GO:0043009 GO:0044763 GO:0046872 GO:0048646 GO:0060429
SSENm1B027534T2	SSENf1A000309T2	GO:0003002 GO:0003676 GO:0043009 GO:0044763 GO:0046872 GO:0048646 GO:0060429
SSENm1B027534T3	SSENf1A000309T3	GO:0003002 GO:0003676 GO:0043009 GO:0044763 GO:0046872 GO:0048646 GO:0060429
SSENm1B028791T1	SSENf1A000310T1	GO:0008537
SSENm1B026773T1	SSENf1A000311T1	GO:0000051 GO:0004349 GO:0004350 GO:0005737 GO:0006537 GO:0006561 GO:0016310 GO:0055114
SSENm1B047810T1	SSENf1A000313T1	GO:0004356 GO:0009252
SSENm1B047810T2	SSENf1A000313T2	GO:0004356 GO:0009252
SSENm1B003311T1	SSENf1A000314T1	GO:0002181 GO:0003735 GO:0006414 GO:0022625 GO:0030218 GO:0030295 GO:0030687 GO:0032147 GO:0042254 GO:0070180
SSENm1B030536T1	SSENf1A000315T1	GO:0005515
SSENm1B021869T3	SSENf1A000318T1	GO:0003779 GO:0007015
SSENm1B021869T1	SSENf1A000318T2	GO:0003779 GO:0007015
SSENm1B021869T2	SSENf1A000318T3	GO:0003779 GO:0007015
SSENm1B032166T1	SSENf1A000319T1	GO:0005515 GO:0005524
-	SSENf1A000320T1	-
SSENm1B047584T1	SSENf1A000322T1	-
SSENm1B047584T2	SSENf1A000322T2	-
SSENm1B018829T1	SSENf1A000323T1	-
SSENm1B040956T2	SSENf1A000326T1	GO:0046872
-	SSENf1A000326T2	GO:0046872
SSENm1B040956T1	SSENf1A000326T3	GO:0046872
SSENm1B028758T1	SSENf1A000327T1	-
SSENm1B030036T1	SSENf1A000328T1	GO:0003309 GO:0003310 GO:0005634 GO:0006355 GO:0021522 GO:0043565 GO:0045165
SSENm1B032239T3	SSENf1A000332T1	GO:0005488
SSENm1B032239T4	SSENf1A000332T2	GO:0005488
SSENm1B032239T2	SSENf1A000332T3	GO:0005488
SSENm1B032239T1	SSENf1A000332T4	GO:0005488
SSENm1B024450T1	SSENf1A000333T1	GO:0005515
SSENm1B026021T1	SSENf1A000334T1	GO:0005515
SSENm1B020418T2	SSENf1A000335T1	GO:0007165
SSENm1B020963T1	SSENf1A000336T1	GO:0001664 GO:0007165
SSENm1B023002T4	SSENf1A000340T1	GO:0000049 GO:0000162 GO:0000287 GO:0004826 GO:0005524 GO:0006432 GO:0006571 GO:0008033 GO:0009094 GO:0009328
SSENm1B023002T2	SSENf1A000340T2	GO:0000049 GO:0000162 GO:0000287 GO:0004826 GO:0005524 GO:0006432 GO:0006571 GO:0008033 GO:0009094 GO:0009328
SSENm1B023002T1	SSENf1A000340T3	GO:0000049 GO:0000162 GO:0000287 GO:0004826 GO:0005524 GO:0006432 GO:0006571 GO:0008033 GO:0009094 GO:0009328
SSENm1B023002T3	SSENf1A000340T4	GO:0000049 GO:0000162 GO:0000287 GO:0004826 GO:0005524 GO:0006432 GO:0006571 GO:0008033 GO:0009094 GO:0009328
SSENm1B024285T1	SSENf1A000342T1	GO:0001676 GO:0004467 GO:0015245 GO:0015908 GO:0016021 GO:0031957
SSENm1B024285T2	SSENf1A000342T2	GO:0001676 GO:0004467 GO:0015245 GO:0015908 GO:0016021 GO:0031957
SSENm1B003804T1	SSENf1A000345T1	GO:0000145 GO:0006887
SSENm1B024718T1	SSENf1A000345T2	GO:0000145 GO:0006887
-	SSENf1A000345T3	GO:0000145 GO:0006887
SSENm1B046538T1	SSENf1A000346T1	GO:0004930 GO:0007186 GO:0016021
SSENm1B020946T2	SSENf1A000347T1	GO:0016021
SSENm1B000846T1	SSENf1A000349T1	GO:0004674 GO:0005524 GO:0006468 GO:0009069
-	SSENf1A000349T2	-
SSENm1B011970T1	SSENf1A000350T1	GO:0000150 GO:0003690 GO:0003697 GO:0005524 GO:0005634 GO:0006281 GO:0007131 GO:0008094
SSENm1B032363T1	SSENf1A000351T1	-
-	SSENf1A000364T1	GO:0003774 GO:0005515 GO:0005524 GO:0016459
SSENm1B013880T6	SSENf1A000364T10	GO:0003774 GO:0005515 GO:0005524 GO:0016459
-	SSENf1A000364T11	GO:0003774 GO:0005515 GO:0005524 GO:0016459
SSENm1B013880T11	SSENf1A000364T12	GO:0003774 GO:0005515 GO:0005524 GO:0016459
SSENm1B013880T12	SSENf1A000364T13	GO:0003774 GO:0005515 GO:0005524 GO:0016459
SSENm1B013880T2	SSENf1A000364T2	GO:0003774 GO:0005515 GO:0005524 GO:0016459
SSENm1B013880T3	SSENf1A000364T3	GO:0003774 GO:0005515 GO:0005524 GO:0016459
SSENm1B013880T7	SSENf1A000364T4	GO:0003774 GO:0005515 GO:0005524 GO:0016459
SSENm1B013880T10	SSENf1A000364T5	GO:0003774 GO:0005515 GO:0005524 GO:0016459
SSENm1B013880T9	SSENf1A000364T6	GO:0003774 GO:0005515 GO:0005524 GO:0016459
SSENm1B013880T5	SSENf1A000364T7	GO:0003774 GO:0005515 GO:0005524 GO:0016459
SSENm1B013880T4	SSENf1A000364T8	GO:0003774 GO:0005515 GO:0005524 GO:0016459
SSENm1B013880T8	SSENf1A000364T9	GO:0003774 GO:0005515 GO:0005524 GO:0016459
SSENm1B005869T1	SSENf1A000365T1	GO:0006355 GO:0007399
SSENm1B007618T1	SSENf1A000366T1	-
-	SSENf1A000371T1	GO:0005216 GO:0006811 GO:0016020 GO:0051262 GO:0055085
SSENm1B003234T3	SSENf1A000371T2	GO:0005216 GO:0006811 GO:0016020 GO:0051262 GO:0055085
-	SSENf1A000371T3	GO:0005216 GO:0006811 GO:0016020 GO:0051262 GO:0055085
-	SSENf1A000371T4	GO:0005216 GO:0006811 GO:0016020 GO:0051262 GO:0055085
SSENm1B003234T1	SSENf1A000371T5	GO:0005216 GO:0006811 GO:0016020 GO:0051262 GO:0055085
SSENm1B041410T1	SSENf1A000372T1	GO:0005525 GO:0007264 GO:0032402 GO:0045054 GO:0045055 GO:0055037
SSENm1B035024T1	SSENf1A000373T1	GO:0005515 GO:0007165
SSENm1B038001T1	SSENf1A000374T1	-
SSENm1B037619T1	SSENf1A000375T1	GO:0005509 GO:0005886 GO:0007156
SSENm1B025761T1	SSENf1A000376T1	GO:0003824 GO:0008152
SSENm1B046135T1	SSENf1A000377T1	-
SSENm1B036067T1	SSENf1A000378T1	-
-	SSENf1A000379T1	-
SSENm1B048370T2	SSENf1A000382T1	GO:0005515
SSENm1B048370T1	SSENf1A000382T2	GO:0005515
-	SSENf1A000382T3	-
SSENm1B021740T1	SSENf1A000383T1	GO:0005125 GO:0005576 GO:0006954 GO:0007165
SSENm1B006546T1	SSENf1A000386T1	GO:0042754 GO:0045892
SSENm1B006546T4	SSENf1A000386T2	GO:0042754 GO:0045892
SSENm1B006546T3	SSENf1A000386T3	GO:0042754 GO:0045892
SSENm1B000553T1	SSENf1A000387T1	-
SSENm1B005363T2	SSENf1A000389T1	GO:0005219 GO:0005515 GO:0005622 GO:0006874 GO:0016021 GO:0070588
SSENm1B005363T1	SSENf1A000389T2	GO:0005219 GO:0005515 GO:0005622 GO:0006874 GO:0016021 GO:0070588
SSENm1B047918T1	SSENf1A000391T1	GO:0000287 GO:0003875 GO:0051725
SSENm1B047918T2	SSENf1A000391T2	GO:0000287 GO:0003875 GO:0051725
-	SSENf1A000394T1	GO:0005515
-	SSENf1A000394T2	GO:0005515
-	SSENf1A000394T3	GO:0005515
SSENm1B028774T1	SSENf1A000395T1	-
-	SSENf1A000396T1	-
-	SSENf1A000397T1	GO:0004930 GO:0007186 GO:0016021
-	SSENf1A000399T1	GO:0016021
-	SSENf1A000399T2	GO:0016021
SSENm1B047563T2	SSENf1A000405T1	GO:0003779 GO:0005200 GO:0008091
SSENm1B047563T5	SSENf1A000405T2	GO:0003779 GO:0005200 GO:0008091
SSENm1B047563T4	SSENf1A000405T3	GO:0003779 GO:0005200 GO:0008091
SSENm1B047563T7	SSENf1A000405T4	GO:0003779 GO:0005200 GO:0008091
SSENm1B047563T6	SSENf1A000405T5	GO:0003779 GO:0005200 GO:0008091
-	SSENf1A000405T6	GO:0003779 GO:0005200 GO:0005543 GO:0008091
SSENm1B029417T1	SSENf1A000406T1	GO:0005212 GO:0007423 GO:0016021
SSENm1B032165T1	SSENf1A000412T1	GO:0004252 GO:0005509 GO:0005515 GO:0005576 GO:0006508 GO:0007596
SSENm1B032165T2	SSENf1A000412T2	GO:0004252 GO:0005509 GO:0005515 GO:0005576 GO:0006508 GO:0007596
SSENm1B007139T1	SSENf1A000413T1	GO:0003697 GO:0005515
-	SSENf1A000416T1	GO:0005215 GO:0005886 GO:0015721 GO:0046982
SSENm1B006531T1	SSENf1A000416T2	GO:0005215 GO:0005886 GO:0015721 GO:0046982
-	SSENf1A000416T3	GO:0005215 GO:0005886 GO:0015721 GO:0046982
SSENm1B026526T1	SSENf1A000417T1	-
SSENm1B005317T1	SSENf1A000418T1	-
SSENm1B045880T1	SSENf1A000419T1	-
SSENm1B042866T1	SSENf1A000420T1	-
SSENm1B048373T2	SSENf1A000422T1	GO:0006807 GO:0008270 GO:0016814
SSENm1B048373T1	SSENf1A000422T2	GO:0006807 GO:0008270 GO:0016814
SSENm1B019403T1	SSENf1A000423T1	GO:0003676 GO:0005524
SSENm1B001014T1	SSENf1A000424T1	GO:0004937 GO:0007187 GO:0016021
SSENm1B016435T1	SSENf1A000425T1	-
SSENm1B034484T1	SSENf1A000426T1	-
SSENm1B013507T1	SSENf1A000429T1	-
-	SSENf1A000429T2	-
SSENm1B013507T3	SSENf1A000429T3	-
-	SSENf1A000434T1	GO:0016021 GO:0035091
SSENm1B009353T2	SSENf1A000434T2	GO:0016021 GO:0035091
SSENm1B009353T3	SSENf1A000434T3	GO:0016021 GO:0035091
SSENm1B009353T1	SSENf1A000434T4	GO:0016021 GO:0035091
-	SSENf1A000434T5	GO:0016021 GO:0035091
SSENm1B037417T1	SSENf1A000435T1	GO:0005515 GO:0006955 GO:0019882 GO:0042613
SSENm1B044734T1	SSENf1A000436T1	-
SSENm1B040124T1	SSENf1A000437T1	-
SSENm1B006876T1	SSENf1A000438T1	GO:0046872
-	SSENf1A000439T1	-
SSENm1B004451T1	SSENf1A000440T1	GO:0003779 GO:0005856 GO:0030036
-	SSENf1A000443T1	GO:0000981 GO:0005634 GO:0006357 GO:0030318 GO:0042981 GO:0045670 GO:0046983 GO:0097531
SSENm1B025575T1	SSENf1A000443T2	GO:0003700 GO:0005634 GO:0005667 GO:0006357 GO:0030318 GO:0042981 GO:0045449 GO:0045670 GO:0046983 GO:0097531
SSENm1B025575T2	SSENf1A000443T3	GO:0003700 GO:0005634 GO:0005667 GO:0006357 GO:0030318 GO:0042981 GO:0045449 GO:0045670 GO:0046983 GO:0097531
SSENm1B008896T1	SSENf1A000444T1	GO:0003756 GO:0005515 GO:0005783 GO:0016671 GO:0055114
SSENm1B025252T2	SSENf1A000445T1	-
SSENm1B002015T1	SSENf1A000446T1	-
SSENm1B026893T1	SSENf1A000447T1	GO:0003713 GO:0005667 GO:0045941
-	SSENf1A000448T1	-
SSENm1B020364T1	SSENf1A000449T1	GO:0008146
SSENm1B025673T1	SSENf1A000450T1	GO:0005763
-	SSENf1A000451T1	GO:0005515
SSENm1B024937T1	SSENf1A000452T1	GO:0016021
SSENm1B039196T1	SSENf1A000455T1	-
SSENm1B039196T2	SSENf1A000455T2	-
-	SSENf1A000455T3	-
SSENm1B037712T1	SSENf1A000456T1	GO:0000226 GO:0003725 GO:0003924 GO:0005200 GO:0005525 GO:0005634 GO:0005881 GO:0030705 GO:0031625 GO:0036464 GO:0043209 GO:0051301 GO:0055037 GO:0070062 GO:0071353
-	SSENf1A000457T1	GO:0003676 GO:0046872
SSENm1B004266T1	SSENf1A000461T1	GO:0005096 GO:0051056
-	SSENf1A000461T2	GO:0005096 GO:0051056
SSENm1B004266T2	SSENf1A000461T3	GO:0005096 GO:0051056
SSENm1B004266T3	SSENf1A000461T4	GO:0005096 GO:0051056
SSENm1B044146T1	SSENf1A000464T1	GO:0005488 GO:0006886 GO:0016192 GO:0030131
SSENm1B044146T2	SSENf1A000464T2	GO:0005488 GO:0006886 GO:0016192 GO:0030131
SSENm1B044146T3	SSENf1A000464T3	GO:0005488 GO:0006886 GO:0016192 GO:0030131
-	SSENf1A000466T1	GO:0003700 GO:0004252 GO:0005515 GO:0005634 GO:0005667 GO:0006355 GO:0006508 GO:0006915 GO:0016021 GO:0044212 GO:0045449 GO:0051262
SSENm1B046510T1	SSENf1A000466T2	GO:0003700 GO:0005515 GO:0005634 GO:0005667 GO:0006355 GO:0006915 GO:0044212 GO:0045449 GO:0051262
SSENm1B000240T1	SSENf1A000467T1	-
SSENm1B034753T1	SSENf1A000468T1	-
SSENm1B034117T1	SSENf1A000469T1	-
SSENm1B027226T2	SSENf1A000470T1	GO:0004674 GO:0005057 GO:0005524 GO:0005622 GO:0006468 GO:0009069 GO:0035556 GO:0046872
SSENm1B015693T1	SSENf1A000474T1	-
SSENm1B015693T2	SSENf1A000474T2	-
SSENm1B015693T3	SSENf1A000474T3	-
SSENm1B015693T4	SSENf1A000474T4	-
SSENm1B031957T2	SSENf1A000476T1	GO:0005515
SSENm1B031957T1	SSENf1A000476T2	GO:0005515
SSENm1B023025T2	SSENf1A000477T1	GO:0001558 GO:0005520 GO:0016942
SSENm1B032010T1	SSENf1A000478T1	-
SSENm1B028089T1	SSENf1A000479T1	-
SSENm1B015542T1	SSENf1A000480T1	-
SSENm1B000252T1	SSENf1A000483T1	GO:0016020
-	SSENf1A000483T2	GO:0016020
-	SSENf1A000483T3	GO:0016020
-	SSENf1A000485T1	GO:0004222 GO:0005515 GO:0005578 GO:0008270 GO:0042981
-	SSENf1A000485T2	GO:0004222 GO:0005515 GO:0005578 GO:0008270 GO:0042981
SSENm1B003080T2	SSENf1A000489T1	GO:0003723
SSENm1B003080T4	SSENf1A000489T2	GO:0003723
SSENm1B003080T6	SSENf1A000489T3	GO:0003723
SSENm1B003080T5	SSENf1A000489T4	GO:0003723
SSENm1B024674T1	SSENf1A000491T1	GO:0004872 GO:0005509 GO:0005515 GO:0006355 GO:0007219 GO:0007275 GO:0016021 GO:0030154 GO:0050793
SSENm1B024674T2	SSENf1A000491T2	GO:0004872 GO:0005509 GO:0005515 GO:0006355 GO:0007219 GO:0007275 GO:0016021 GO:0030154 GO:0050793
SSENm1B003352T1	SSENf1A000492T1	GO:0004672 GO:0005524 GO:0006468
SSENm1B000864T1	SSENf1A000493T1	GO:0005515
SSENm1B011765T3	SSENf1A000500T1	-
SSENm1B011765T4	SSENf1A000500T2	-
SSENm1B011765T6	SSENf1A000500T3	-
SSENm1B011765T5	SSENf1A000500T4	-
-	SSENf1A000500T5	-
SSENm1B011765T2	SSENf1A000500T6	-
SSENm1B011765T1	SSENf1A000500T7	-
SSENm1B041798T2	SSENf1A000504T1	GO:0005524 GO:0005634 GO:0006355 GO:0016817 GO:0042393
SSENm1B041798T3	SSENf1A000504T2	GO:0005524 GO:0005634 GO:0006355 GO:0016817 GO:0042393
SSENm1B041798T4	SSENf1A000504T3	GO:0005524 GO:0005634 GO:0006355 GO:0016817 GO:0042393
SSENm1B041798T1	SSENf1A000504T4	GO:0005524 GO:0005634 GO:0006355 GO:0016817 GO:0042393
SSENm1B034691T1	SSENf1A000505T1	GO:0006784 GO:0016021 GO:0016627 GO:0055114
SSENm1B006753T1	SSENf1A000506T1	GO:0005737 GO:0006629 GO:0016021 GO:0016627 GO:0055114
SSENm1B044579T1	SSENf1A000507T1	GO:0005515
SSENm1B018212T1	SSENf1A000509T1	GO:0004623 GO:0005509 GO:0005576 GO:0009395 GO:0016042 GO:0050482
SSENm1B018212T2	SSENf1A000509T2	GO:0004623 GO:0005509 GO:0005576 GO:0009395 GO:0016042 GO:0050482
SSENm1B044249T2	SSENf1A000511T1	-
SSENm1B044249T1	SSENf1A000511T2	-
SSENm1B007860T2	SSENf1A000512T1	GO:0006810 GO:0015293 GO:0016021
SSENm1B035511T2	SSENf1A000514T1	-
SSENm1B035511T1	SSENf1A000514T2	-
SSENm1B046401T1	SSENf1A000515T1	-
SSENm1B005541T1	SSENf1A000516T1	GO:0004674 GO:0005524 GO:0006468 GO:0009069
SSENm1B034492T1	SSENf1A000517T1	GO:0005388 GO:0005524 GO:0016021 GO:0016529 GO:0046872 GO:0070588
SSENm1B032529T1	SSENf1A000519T1	GO:0016021
SSENm1B032529T2	SSENf1A000519T2	GO:0016021
SSENm1B015275T1	SSENf1A000520T1	GO:0005515 GO:0005622 GO:0008270
-	SSENf1A000521T1	-
SSENm1B008147T1	SSENf1A000527T1	GO:0000166 GO:0003676 GO:0005515
SSENm1B008147T2	SSENf1A000527T2	GO:0000166 GO:0003676 GO:0005515
SSENm1B008147T4	SSENf1A000527T3	GO:0000166 GO:0003676 GO:0005515
SSENm1B008147T3	SSENf1A000527T4	GO:0000166 GO:0003676 GO:0005515
SSENm1B008147T5	SSENf1A000527T5	GO:0000166 GO:0003676 GO:0005515
SSENm1B008147T6	SSENf1A000527T6	GO:0000166 GO:0003676 GO:0005515
SSENm1B035262T1	SSENf1A000528T1	GO:0004357 GO:0006750 GO:0017109
SSENm1B003932T1	SSENf1A000531T1	GO:0005615
SSENm1B003932T2	SSENf1A000531T2	GO:0005615
SSENm1B003932T3	SSENf1A000531T3	GO:0005615
-	SSENf1A000532T1	-
SSENm1B000994T1	SSENf1A000534T1	GO:0008270 GO:0016021 GO:0016874
SSENm1B000994T2	SSENf1A000534T2	GO:0008270 GO:0016021 GO:0016874
SSENm1B039601T1	SSENf1A000536T1	GO:0008654 GO:0016020 GO:0016780
SSENm1B039601T2	SSENf1A000536T2	GO:0008654 GO:0016020 GO:0016780
SSENm1B047517T2	SSENf1A000538T1	GO:0008033 GO:0008168
SSENm1B047517T1	SSENf1A000538T2	GO:0008033 GO:0008168
SSENm1B037185T1	SSENf1A000541T1	GO:0004672 GO:0005524 GO:0006468
SSENm1B037185T2	SSENf1A000541T2	GO:0004672 GO:0005524 GO:0006468
-	SSENf1A000541T3	GO:0004672 GO:0005524 GO:0006468
SSENm1B016597T2	SSENf1A000543T1	GO:0003676 GO:0046872
SSENm1B016597T1	SSENf1A000543T2	GO:0003676 GO:0046872
SSENm1B028278T1	SSENf1A000544T1	-
SSENm1B004763T1	SSENf1A000545T1	GO:0004252 GO:0005515 GO:0006508 GO:0016020
-	SSENf1A000547T1	GO:0005515
SSENm1B038029T1	SSENf1A000547T2	GO:0005515
-	SSENf1A000550T1	GO:0003676 GO:0005515 GO:0046872
SSENm1B026693T2	SSENf1A000550T2	GO:0003676 GO:0005515 GO:0046872
SSENm1B026693T1	SSENf1A000550T3	GO:0003676 GO:0005515 GO:0046872
SSENm1B038928T1	SSENf1A000551T1	GO:0003677 GO:0003700 GO:0005515 GO:0005634 GO:0005667 GO:0005737 GO:0006355 GO:0007179 GO:0045449
SSENm1B039508T1	SSENf1A000552T1	-
SSENm1B033695T2	SSENf1A000554T1	GO:0016021
SSENm1B033695T1	SSENf1A000554T2	GO:0016021
-	SSENf1A000556T1	GO:0015031
SSENm1B000127T1	SSENf1A000556T2	GO:0015031
SSENm1B048299T1	SSENf1A000558T1	GO:0005515
SSENm1B048299T2	SSENf1A000558T2	GO:0005515
SSENm1B026247T4	SSENf1A000563T1	GO:0005003 GO:0005515 GO:0005524 GO:0005887 GO:0006468 GO:0048013
SSENm1B026247T3	SSENf1A000563T2	GO:0005003 GO:0005515 GO:0005524 GO:0005887 GO:0006468 GO:0048013
SSENm1B026247T1	SSENf1A000563T3	GO:0005003 GO:0005515 GO:0005524 GO:0005887 GO:0006468 GO:0048013
-	SSENf1A000563T4	GO:0005003 GO:0005515 GO:0005524 GO:0005887 GO:0006468 GO:0048013
SSENm1B026247T2	SSENf1A000563T5	GO:0005003 GO:0005515 GO:0005524 GO:0005887 GO:0006468 GO:0048013
SSENm1B017491T1	SSENf1A000565T1	GO:0004252 GO:0005576 GO:0006508 GO:0006956
-	SSENf1A000565T2	GO:0004252 GO:0005576 GO:0006508 GO:0006956
-	SSENf1A000566T1	-
SSENm1B040695T1	SSENf1A000567T1	GO:0005515
-	SSENf1A000568T1	-
-	SSENf1A000569T1	GO:0004930 GO:0007186 GO:0016021
-	SSENf1A000571T1	-
SSENm1B040437T1	SSENf1A000571T2	GO:0005509
SSENm1B046855T1	SSENf1A000572T1	GO:0003700 GO:0005634 GO:0005667 GO:0006355 GO:0043565 GO:0045449
SSENm1B007003T3	SSENf1A000576T1	GO:0003707 GO:0004879 GO:0005634 GO:0006355 GO:0008270 GO:0030522 GO:0043401 GO:0043565
SSENm1B007003T2	SSENf1A000576T2	GO:0003707 GO:0004879 GO:0005634 GO:0006355 GO:0008270 GO:0030522 GO:0043401 GO:0043565
SSENm1B007003T1	SSENf1A000576T3	GO:0003707 GO:0004879 GO:0005634 GO:0006355 GO:0008270 GO:0030522 GO:0043401 GO:0043565
-	SSENf1A000576T4	GO:0003707 GO:0004879 GO:0005634 GO:0006355 GO:0008270 GO:0030522 GO:0043401 GO:0043565
-	SSENf1A000577T1	-
SSENm1B028947T1	SSENf1A000579T1	GO:0003979 GO:0005982 GO:0005985 GO:0009117 GO:0051287 GO:0055114
SSENm1B028947T2	SSENf1A000579T2	GO:0003979 GO:0005982 GO:0005985 GO:0009117 GO:0051287 GO:0055114
-	SSENf1A000580T1	GO:0004970 GO:0005234 GO:0006811 GO:0007165 GO:0007268 GO:0016020
SSENm1B028110T1	SSENf1A000582T1	GO:0003700 GO:0003707 GO:0005634 GO:0005667 GO:0006355 GO:0008270 GO:0043401 GO:0043565 GO:0045449
SSENm1B028110T2	SSENf1A000582T2	GO:0003700 GO:0003707 GO:0005634 GO:0005667 GO:0006355 GO:0008270 GO:0043401 GO:0043565 GO:0045449
SSENm1B011111T1	SSENf1A000587T1	GO:0005576 GO:0007165 GO:0008083 GO:0008283 GO:0040007
SSENm1B011111T2	SSENf1A000587T2	GO:0005576 GO:0007165 GO:0008083 GO:0008283 GO:0040007
SSENm1B011111T3	SSENf1A000587T3	GO:0005576 GO:0007165 GO:0008083 GO:0008283 GO:0040007
SSENm1B011111T4	SSENf1A000587T4	GO:0005576 GO:0007165 GO:0008083 GO:0008283 GO:0040007
SSENm1B011111T5	SSENf1A000587T5	GO:0005576 GO:0007165 GO:0008083 GO:0008283 GO:0040007
SSENm1B019803T2	SSENf1A000589T1	GO:0005576 GO:0006869 GO:0008289 GO:0042157
SSENm1B019803T1	SSENf1A000589T2	GO:0005576 GO:0006869 GO:0008289 GO:0042157
SSENm1B003883T2	SSENf1A000591T1	GO:0006672 GO:0016021 GO:0016811
SSENm1B003883T1	SSENf1A000591T2	GO:0006672 GO:0016021 GO:0016811
SSENm1B028528T1	SSENf1A000592T1	GO:0008270
SSENm1B016996T1	SSENf1A000598T1	GO:0003677 GO:0046872
SSENm1B016996T1	SSENf1A000598T2	GO:0003677 GO:0046872
-	SSENf1A000598T3	GO:0003677 GO:0046872
-	SSENf1A000598T4	GO:0003677 GO:0046872
-	SSENf1A000598T5	GO:0003677 GO:0046872
-	SSENf1A000598T6	GO:0003677 GO:0046872
SSENm1B017622T1	SSENf1A000599T1	GO:0005515
SSENm1B016101T2	SSENf1A000601T1	-
SSENm1B016101T1	SSENf1A000601T2	-
SSENm1B043468T1	SSENf1A000602T1	GO:0005249 GO:0005515 GO:0008076 GO:0034765 GO:0051260 GO:0071805
-	SSENf1A000603T1	GO:0005096 GO:0005515 GO:0051056
SSENm1B003096T1	SSENf1A000604T1	-
SSENm1B036503T1	SSENf1A000605T1	-
-	SSENf1A000608T1	GO:0005622 GO:0035556
SSENm1B005040T1	SSENf1A000608T2	GO:0005622 GO:0035556
-	SSENf1A000608T3	GO:0005622 GO:0035556
SSENm1B011309T4	SSENf1A000614T1	-
SSENm1B011309T2	SSENf1A000614T2	-
SSENm1B011309T1	SSENf1A000614T3	-
SSENm1B011309T5	SSENf1A000614T4	-
SSENm1B011309T3	SSENf1A000614T5	-
SSENm1B011309T6	SSENf1A000614T6	-
SSENm1B017059T1	SSENf1A000617T1	GO:0004252 GO:0005515 GO:0006508
SSENm1B017059T2	SSENf1A000617T2	GO:0004252 GO:0005515 GO:0006508
SSENm1B017059T3	SSENf1A000617T3	GO:0004252 GO:0005515 GO:0006508
SSENm1B010769T1	SSENf1A000618T1	GO:0003676 GO:0015074
SSENm1B008826T1	SSENf1A000619T1	-
SSENm1B022770T1	SSENf1A000621T1	-
-	SSENf1A000621T2	-
SSENm1B039794T1	SSENf1A000623T1	GO:0005507 GO:0016641 GO:0055114
SSENm1B039794T2	SSENf1A000623T2	GO:0005507 GO:0016641 GO:0055114
SSENm1B011848T4	SSENf1A000627T1	-
SSENm1B011848T3	SSENf1A000627T2	-
-	SSENf1A000627T3	-
-	SSENf1A000627T4	-
SSENm1B000395T2	SSENf1A000628T1	GO:0003677 GO:0005634 GO:0005783 GO:0016021
-	SSENf1A000629T1	GO:0005515
SSENm1B021463T1	SSENf1A000632T1	GO:0003677
SSENm1B021463T3	SSENf1A000632T2	GO:0003677
SSENm1B021463T2	SSENf1A000632T3	GO:0003677
SSENm1B008962T1	SSENf1A000633T1	GO:0006544 GO:0006563 GO:0006566 GO:0017174 GO:0032259
SSENm1B036231T1	SSENf1A000636T1	GO:0003824 GO:0008152
SSENm1B036231T2	SSENf1A000636T2	GO:0003824 GO:0008152
SSENm1B036231T3	SSENf1A000636T3	GO:0003824 GO:0008152
SSENm1B045034T1	SSENf1A000637T1	-
-	SSENf1A000640T1	-
SSENm1B002286T1	SSENf1A000640T2	-
-	SSENf1A000640T3	-
SSENm1B037055T3	SSENf1A000642T1	GO:0005215 GO:0005515 GO:0006810 GO:0016020
SSENm1B037055T4	SSENf1A000642T2	GO:0005215 GO:0005515 GO:0006810 GO:0016020
-	SSENf1A000644T1	GO:0005515
-	SSENf1A000644T2	GO:0005515
SSENm1B048656T1	SSENf1A000645T1	-
SSENm1B002885T1	SSENf1A000646T1	-
SSENm1B040649T3	SSENf1A000648T1	GO:0004197 GO:0005515 GO:0006508 GO:0042981
SSENm1B040649T2	SSENf1A000648T2	GO:0004197 GO:0005515 GO:0006508 GO:0042981
SSENm1B034997T1	SSENf1A000649T1	-
SSENm1B032392T1	SSENf1A000650T1	GO:0000287 GO:0004743 GO:0006094 GO:0006096 GO:0006144 GO:0015976 GO:0016301 GO:0030955
SSENm1B016730T1	SSENf1A000651T1	GO:0001609 GO:0001973 GO:0007187 GO:0016021
SSENm1B022454T3	SSENf1A000655T1	-
-	SSENf1A000655T2	-
SSENm1B022454T2	SSENf1A000655T3	-
SSENm1B022454T1	SSENf1A000655T4	-
SSENm1B013904T7	SSENf1A000658T1	GO:0005515 GO:0008270
SSENm1B013904T7	SSENf1A000658T2	GO:0005515 GO:0008270
SSENm1B013904T7	SSENf1A000658T3	GO:0005515 GO:0008270
SSENm1B003302T1	SSENf1A000659T1	GO:0004930 GO:0005509 GO:0005515 GO:0005886 GO:0007156 GO:0007166 GO:0007186 GO:0016021
SSENm1B046367T1	SSENf1A000660T1	GO:0005515 GO:0008270
SSENm1B041103T4	SSENf1A000666T1	GO:0005524 GO:0008641 GO:0016881 GO:0045116
SSENm1B041103T5	SSENf1A000666T2	GO:0005524 GO:0008641 GO:0016881 GO:0045116
SSENm1B041103T1	SSENf1A000666T3	GO:0005524 GO:0008641 GO:0016881 GO:0045116
SSENm1B041103T3	SSENf1A000666T4	GO:0005524 GO:0008641 GO:0016881 GO:0045116
SSENm1B041103T2	SSENf1A000666T5	GO:0005524 GO:0008641 GO:0016881 GO:0045116
SSENm1B041103T6	SSENf1A000666T6	GO:0005524 GO:0008641 GO:0016881 GO:0045116
SSENm1B031555T1	SSENf1A000668T1	GO:0000453 GO:0005730 GO:0008649 GO:0030688
SSENm1B031555T2	SSENf1A000668T2	GO:0000453 GO:0005730 GO:0008649 GO:0030688
SSENm1B021126T2	SSENf1A000670T1	GO:0005794 GO:0016020 GO:0016192 GO:0045682
SSENm1B021126T1	SSENf1A000670T2	GO:0005794 GO:0016020 GO:0016192 GO:0045682
SSENm1B031153T1	SSENf1A000671T1	-
SSENm1B039222T1	SSENf1A000673T1	GO:0003676
SSENm1B039222T3	SSENf1A000673T2	GO:0003676
SSENm1B037910T1	SSENf1A000674T1	GO:0003777 GO:0005874 GO:0007018 GO:0030286
-	SSENf1A000675T1	-
SSENm1B046292T1	SSENf1A000676T1	GO:0008063
SSENm1B043932T1	SSENf1A000677T1	-
SSENm1B026970T1	SSENf1A000678T1	-
SSENm1B038716T2	SSENf1A000680T1	GO:0005509
SSENm1B038716T1	SSENf1A000680T2	GO:0005509
-	SSENf1A000684T1	GO:0005509 GO:0005515
SSENm1B002973T1	SSENf1A000684T2	GO:0005509 GO:0005515
SSENm1B002973T2	SSENf1A000684T3	GO:0005509 GO:0005515
SSENm1B002973T3	SSENf1A000684T4	GO:0005509 GO:0005515
SSENm1B007996T1	SSENf1A000685T1	GO:0004190 GO:0005764 GO:0006508
SSENm1B041841T1	SSENf1A000687T1	-
SSENm1B041841T2	SSENf1A000687T2	-
SSENm1B046593T1	SSENf1A000688T1	-
SSENm1B001486T2	SSENf1A000689T1	-
SSENm1B026654T4	SSENf1A000690T1	-
SSENm1B012230T1	SSENf1A000691T1	GO:0006812 GO:0006835 GO:0016021 GO:0017153 GO:0055085
SSENm1B044605T2	SSENf1A000694T1	-
SSENm1B044605T3	SSENf1A000694T2	-
SSENm1B044605T1	SSENf1A000694T3	-
SSENm1B007038T1	SSENf1A000695T1	-
SSENm1B026071T1	SSENf1A000699T1	GO:0005515 GO:0016020
SSENm1B026071T2	SSENf1A000699T2	GO:0005515 GO:0016020
-	SSENf1A000699T3	GO:0005515 GO:0016020
-	SSENf1A000699T4	GO:0005515 GO:0016020
SSENm1B014116T1	SSENf1A000700T1	-
SSENm1B016287T1	SSENf1A000703T1	GO:0008270 GO:0016874 GO:0043123 GO:0043130 GO:0048701 GO:0071600 GO:0071797 GO:0097039
-	SSENf1A000703T2	GO:0008270 GO:0016874 GO:0043123 GO:0043130 GO:0071797 GO:0097039
-	SSENf1A000703T3	GO:0008270 GO:0016874 GO:0043123 GO:0043130 GO:0071797 GO:0097039
SSENm1B015771T1	SSENf1A000704T1	GO:0005884 GO:0008017 GO:0045010 GO:0045298
SSENm1B021266T1	SSENf1A000705T1	GO:0005515 GO:0016021
SSENm1B006475T1	SSENf1A000706T1	-
SSENm1B016031T3	SSENf1A000707T1	GO:0008289
SSENm1B034680T1	SSENf1A000708T1	GO:0005515
SSENm1B035248T1	SSENf1A000709T1	-
SSENm1B019342T1	SSENf1A000710T1	GO:0004994 GO:0007187 GO:0007268 GO:0016021
SSENm1B019999T1	SSENf1A000711T1	GO:0001055 GO:0003677 GO:0005665 GO:0006366 GO:0046983
SSENm1B031267T1	SSENf1A000712T1	GO:0005524
SSENm1B033392T1	SSENf1A000713T1	GO:0005198 GO:0045098
SSENm1B043041T1	SSENf1A000714T1	-
SSENm1B040261T3	SSENf1A000717T1	-
-	SSENf1A000717T2	-
SSENm1B040261T1	SSENf1A000717T3	-
SSENm1B024670T1	SSENf1A000718T1	GO:0003676 GO:0008270
-	SSENf1A000720T1	-
SSENm1B021991T1	SSENf1A000720T2	-
SSENm1B004338T1	SSENf1A000723T1	GO:0005515
SSENm1B004338T2	SSENf1A000723T2	GO:0005515
-	SSENf1A000723T3	GO:0005515
SSENm1B047792T2	SSENf1A000725T1	GO:0016021
SSENm1B047792T1	SSENf1A000725T2	GO:0016021
SSENm1B025333T2	SSENf1A000727T1	GO:0005509 GO:0005515 GO:0005576 GO:0030414
SSENm1B025333T1	SSENf1A000727T2	GO:0005509 GO:0005515 GO:0005576 GO:0030414
SSENm1B039211T1	SSENf1A000728T1	GO:0016021 GO:0022891 GO:0055085
SSENm1B029845T2	SSENf1A000729T1	GO:0005515 GO:0007165
SSENm1B047952T1	SSENf1A000730T1	GO:0004930 GO:0007186 GO:0007601 GO:0007602 GO:0009881 GO:0016021 GO:0018298
SSENm1B001791T2	SSENf1A000732T1	-
SSENm1B001791T1	SSENf1A000732T2	-
SSENm1B032460T1	SSENf1A000733T1	-
SSENm1B030592T2	SSENf1A000737T1	GO:0004342 GO:0005737 GO:0005975 GO:0006044 GO:0016787
SSENm1B030592T4	SSENf1A000737T2	GO:0004342 GO:0005737 GO:0005975 GO:0006044 GO:0016787
SSENm1B030592T3	SSENf1A000737T3	GO:0004342 GO:0005737 GO:0005975 GO:0006044 GO:0016787
SSENm1B030592T1	SSENf1A000737T4	GO:0004342 GO:0005737 GO:0005975 GO:0006044 GO:0016787
SSENm1B038168T1	SSENf1A000738T1	-
SSENm1B008899T1	SSENf1A000739T1	-
SSENm1B027298T2	SSENf1A000741T1	GO:0016020 GO:0016757
SSENm1B027298T1	SSENf1A000741T2	GO:0016020 GO:0016757
SSENm1B015276T1	SSENf1A000742T1	-
-	SSENf1A000743T1	-
SSENm1B016437T1	SSENf1A000745T1	GO:0005524 GO:0015721 GO:0016021 GO:0042626 GO:0055085
SSENm1B016437T2	SSENf1A000745T2	GO:0005524 GO:0015721 GO:0016021 GO:0042626 GO:0055085
SSENm1B029336T1	SSENf1A000746T1	-
SSENm1B004027T1	SSENf1A000747T1	GO:0005179 GO:0005576 GO:0007165 GO:0032400 GO:0033555 GO:0035902
-	SSENf1A000750T1	GO:0006541 GO:0008242
SSENm1B005427T5	SSENf1A000750T2	GO:0006541 GO:0008242
SSENm1B005427T1	SSENf1A000750T3	GO:0006541 GO:0008242
SSENm1B032570T1	SSENf1A000751T1	-
SSENm1B042350T1	SSENf1A000753T1	GO:0005515
SSENm1B042350T2	SSENf1A000753T2	GO:0005515
SSENm1B003324T1	SSENf1A000754T1	GO:0004252 GO:0005044 GO:0006508 GO:0007165 GO:0016020
SSENm1B032987T2	SSENf1A000758T1	GO:0004252 GO:0005576 GO:0006508 GO:0006956
-	SSENf1A000758T2	GO:0004252 GO:0005576 GO:0006508 GO:0006956
SSENm1B032987T3	SSENf1A000758T3	GO:0004252 GO:0005576 GO:0006508 GO:0006956
SSENm1B032987T4	SSENf1A000758T4	GO:0004252 GO:0005576 GO:0006508 GO:0006956
-	SSENf1A000759T1	-
-	SSENf1A000761T1	GO:0016301 GO:0016310
-	SSENf1A000761T2	GO:0016301 GO:0016310
SSENm1B019307T1	SSENf1A000762T1	-
SSENm1B018817T1	SSENf1A000763T1	GO:0005515
-	SSENf1A000764T1	GO:0004930 GO:0007186 GO:0016021
SSENm1B030690T1	SSENf1A000770T1	GO:0005249 GO:0006813 GO:0008076 GO:0055085
SSENm1B030690T2	SSENf1A000770T2	GO:0005249 GO:0006813 GO:0008076 GO:0055085
SSENm1B030690T4	SSENf1A000770T3	GO:0005249 GO:0006813 GO:0008076 GO:0055085
SSENm1B030690T3	SSENf1A000770T4	GO:0005249 GO:0006813 GO:0008076 GO:0055085
SSENm1B030690T5	SSENf1A000770T5	GO:0005249 GO:0006813 GO:0008076 GO:0055085
SSENm1B030690T6	SSENf1A000770T6	GO:0005249 GO:0006813 GO:0008076 GO:0055085
-	SSENf1A000772T1	GO:0005245 GO:0005515 GO:0005891 GO:0070588
SSENm1B006126T1	SSENf1A000772T2	GO:0005245 GO:0005515 GO:0005891 GO:0070588
SSENm1B036134T1	SSENf1A000773T1	-
SSENm1B015645T1	SSENf1A000774T1	GO:0005515
-	SSENf1A000778T1	GO:0007154 GO:0016021
SSENm1B037043T3	SSENf1A000778T2	GO:0007154 GO:0016021
-	SSENf1A000778T3	GO:0007154 GO:0016021
-	SSENf1A000778T4	GO:0007154 GO:0016021
SSENm1B034138T1	SSENf1A000779T1	GO:0004672 GO:0005515 GO:0005524 GO:0006468 GO:0006886
SSENm1B027662T1	SSENf1A000780T1	-
SSENm1B015574T1	SSENf1A000781T1	-
SSENm1B009112T5	SSENf1A000786T1	GO:0002755 GO:0005737 GO:0006954 GO:0043123 GO:0070976
SSENm1B009112T1	SSENf1A000786T2	GO:0002755 GO:0005737 GO:0006954 GO:0043123 GO:0070976
SSENm1B009112T3	SSENf1A000786T3	GO:0002755 GO:0005737 GO:0006954 GO:0043123 GO:0070976
SSENm1B009112T2	SSENf1A000786T4	GO:0002755 GO:0005737 GO:0006954 GO:0043123 GO:0070976
SSENm1B009112T4	SSENf1A000786T5	GO:0002755 GO:0005737 GO:0006954 GO:0043123 GO:0070976
SSENm1B000684T1	SSENf1A000787T1	GO:0000123 GO:0004402 GO:0006348 GO:0016573 GO:0042967
-	SSENf1A000789T1	GO:0005515 GO:0007165 GO:0016020
SSENm1B011235T2	SSENf1A000789T2	GO:0005515 GO:0007165 GO:0016020
SSENm1B021468T1	SSENf1A000790T1	GO:0004930 GO:0007186 GO:0007601 GO:0007602 GO:0009881 GO:0016021 GO:0018298
-	SSENf1A000791T1	-
SSENm1B026321T1	SSENf1A000793T1	GO:0000155 GO:0000160 GO:0005249 GO:0006813 GO:0008076 GO:0009365 GO:0016310 GO:0055085
SSENm1B026321T1	SSENf1A000793T2	GO:0000155 GO:0000160 GO:0005249 GO:0006813 GO:0008076 GO:0009365 GO:0016310 GO:0055085
SSENm1B024353T1	SSENf1A000794T1	-
SSENm1B047811T1	SSENf1A000796T1	GO:0000139 GO:0005801 GO:0006888 GO:0015031 GO:0016021
-	SSENf1A000796T2	GO:0000139 GO:0005801 GO:0006888 GO:0015031 GO:0016021
-	SSENf1A000798T1	GO:0003677 GO:0003700 GO:0005524 GO:0005634 GO:0005667 GO:0006355 GO:0045449
-	SSENf1A000798T2	GO:0003677 GO:0003700 GO:0005524 GO:0005634 GO:0005667 GO:0006355 GO:0045449
SSENm1B041689T1	SSENf1A000801T1	-
SSENm1B041689T2	SSENf1A000801T2	-
SSENm1B041689T3	SSENf1A000801T3	-
SSENm1B021088T1	SSENf1A000802T1	GO:0005515 GO:0008270
-	SSENf1A000803T1	-
SSENm1B033911T1	SSENf1A000804T1	GO:0004674 GO:0005524 GO:0006468 GO:0009069
-	SSENf1A000805T1	-
SSENm1B042792T1	SSENf1A000806T1	GO:0000814 GO:0031902 GO:0032266 GO:0043130 GO:0043328
SSENm1B030846T3	SSENf1A000808T1	GO:0001518 GO:0005248 GO:0006814 GO:0055085
SSENm1B030846T4	SSENf1A000808T2	GO:0001518 GO:0005248 GO:0006814 GO:0055085
SSENm1B010179T1	SSENf1A000809T1	GO:0004930 GO:0007186 GO:0016021
SSENm1B033942T1	SSENf1A000810T1	GO:0005509 GO:0006457
SSENm1B000969T1	SSENf1A000811T1	GO:0005515
-	SSENf1A000812T1	GO:0016021
SSENm1B033400T3	SSENf1A000816T1	GO:0005516 GO:0006813 GO:0016021 GO:0016286
SSENm1B033400T1	SSENf1A000816T2	GO:0005516 GO:0006813 GO:0016021 GO:0016286
-	SSENf1A000816T3	GO:0005516 GO:0006813 GO:0016021 GO:0016286
SSENm1B033400T2	SSENf1A000816T4	GO:0005516 GO:0006813 GO:0016021 GO:0016286
SSENm1B033130T1	SSENf1A000817T1	-
-	SSENf1A000825T1	-
-	SSENf1A000825T2	-
-	SSENf1A000825T3	-
SSENm1B044616T5	SSENf1A000825T4	-
-	SSENf1A000825T5	-
-	SSENf1A000825T6	-
-	SSENf1A000825T7	-
-	SSENf1A000825T8	-
SSENm1B001279T1	SSENf1A000826T1	-
SSENm1B021298T1	SSENf1A000827T1	GO:0000122 GO:0000578 GO:0003676 GO:0003700 GO:0005515 GO:0005634 GO:0005667 GO:0005737 GO:0007521 GO:0014032 GO:0035118 GO:0045449 GO:0045666 GO:0046872 GO:0048702 GO:0048703 GO:0051155 GO:0060037 GO:0060351
SSENm1B022219T1	SSENf1A000828T1	-
SSENm1B029674T1	SSENf1A000829T1	GO:0005515 GO:0007165 GO:0016021
SSENm1B016714T1	SSENf1A000834T1	GO:0004890 GO:0005230 GO:0006821 GO:0007214 GO:0016021
SSENm1B016714T2	SSENf1A000834T2	GO:0004890 GO:0005230 GO:0006821 GO:0007214 GO:0016021
SSENm1B016714T3	SSENf1A000834T3	GO:0004890 GO:0005230 GO:0006821 GO:0007214 GO:0016021
SSENm1B016714T4	SSENf1A000834T4	GO:0004890 GO:0005230 GO:0006821 GO:0007214 GO:0016021
SSENm1B016714T5	SSENf1A000834T5	GO:0004890 GO:0005230 GO:0006821 GO:0007214 GO:0016021
SSENm1B048062T1	SSENf1A000835T1	GO:0005515 GO:0016020
SSENm1B015205T1	SSENf1A000836T1	GO:0005515
SSENm1B038202T1	SSENf1A000837T1	-
SSENm1B013968T1	SSENf1A000839T1	GO:0003676 GO:0005524 GO:0006310 GO:0008026
-	SSENf1A000839T2	-
SSENm1B046660T1	SSENf1A000840T1	-
SSENm1B047465T1	SSENf1A000841T1	GO:0004930 GO:0007186 GO:0016021
SSENm1B042539T1	SSENf1A000842T1	GO:0003676 GO:0005524 GO:0008026
SSENm1B036384T1	SSENf1A000844T1	GO:0000042 GO:0005515
SSENm1B036384T2	SSENf1A000844T2	GO:0000042 GO:0005515
SSENm1B034732T3	SSENf1A000848T1	GO:0016787
SSENm1B034732T2	SSENf1A000848T2	GO:0016787
SSENm1B034732T4	SSENf1A000848T3	GO:0016787
SSENm1B034732T5	SSENf1A000848T4	GO:0016787
SSENm1B046301T1	SSENf1A000849T1	-
SSENm1B017165T1	SSENf1A000850T1	-
SSENm1B033411T1	SSENf1A000852T1	-
SSENm1B033411T2	SSENf1A000852T2	-
SSENm1B037247T2	SSENf1A000853T1	-
SSENm1B029241T1	SSENf1A000854T1	GO:0005102 GO:0005577 GO:0007165 GO:0030168 GO:0030674 GO:0051258 GO:0072378
SSENm1B019061T1	SSENf1A000855T1	GO:0005179 GO:0005576 GO:0007165
SSENm1B042852T2	SSENf1A000856T1	-
SSENm1B047860T1	SSENf1A000857T1	-
SSENm1B031077T1	SSENf1A000858T1	GO:0005179 GO:0005576 GO:0007165 GO:0032330
-	SSENf1A000859T1	-
SSENm1B000646T3	SSENf1A000864T1	GO:0008270
-	SSENf1A000864T2	GO:0008270
SSENm1B000646T1	SSENf1A000864T3	GO:0008270
SSENm1B000646T2	SSENf1A000864T4	GO:0008270
-	SSENf1A000864T5	GO:0008270
SSENm1B027097T1	SSENf1A000865T1	GO:0030314
SSENm1B005525T1	SSENf1A000866T1	-
-	SSENf1A000869T1	GO:0046872
SSENm1B005090T2	SSENf1A000869T2	GO:0046872
SSENm1B005090T1	SSENf1A000869T3	GO:0046872
SSENm1B043165T1	SSENf1A000872T1	-
SSENm1B005991T3	SSENf1A000873T1	GO:0003677
-	SSENf1A000874T1	GO:0004930 GO:0007186 GO:0016021
-	SSENf1A000875T1	-
-	SSENf1A000876T1	-
SSENm1B016066T1	SSENf1A000879T1	GO:0016021
SSENm1B016066T1	SSENf1A000879T2	GO:0016021
-	SSENf1A000879T3	GO:0016021
SSENm1B012756T2	SSENf1A000882T1	GO:0007165 GO:0008083 GO:0008283 GO:0016020 GO:0040007
SSENm1B012756T3	SSENf1A000882T2	GO:0007165 GO:0008083 GO:0008283 GO:0016020 GO:0040007
SSENm1B012756T4	SSENf1A000882T3	GO:0007165 GO:0008083 GO:0008283 GO:0016020 GO:0040007
SSENm1B046330T1	SSENf1A000883T1	GO:0046872
SSENm1B019483T2	SSENf1A000886T1	GO:0004386 GO:0005524
SSENm1B019483T1	SSENf1A000886T2	GO:0004386 GO:0005524
-	SSENf1A000886T3	GO:0004386 GO:0005524
SSENm1B020849T1	SSENf1A000888T1	GO:0003735 GO:0005840 GO:0006412 GO:0019843 GO:0042254
SSENm1B020849T2	SSENf1A000888T2	GO:0003735 GO:0005840 GO:0006412 GO:0019843 GO:0042254
SSENm1B032597T3	SSENf1A000893T1	-
SSENm1B032597T2	SSENf1A000893T2	-
SSENm1B032597T1	SSENf1A000893T3	-
-	SSENf1A000893T4	-
SSENm1B032597T4	SSENf1A000893T5	-
SSENm1B024933T1	SSENf1A000894T1	GO:0006486 GO:0008417 GO:0016020
SSENm1B026954T2	SSENf1A000896T1	GO:0005044 GO:0006955 GO:0007165 GO:0030247
SSENm1B026954T1	SSENf1A000896T2	GO:0005044 GO:0006955 GO:0007165 GO:0030247
-	SSENf1A000899T1	GO:0004190 GO:0006508 GO:0016021 GO:0043523
-	SSENf1A000899T2	GO:0004190 GO:0006508 GO:0016021 GO:0043523
-	SSENf1A000899T3	GO:0004190 GO:0006508 GO:0016021 GO:0043523
SSENm1B006996T1	SSENf1A000900T1	GO:0005515
-	SSENf1A000901T1	GO:0016021 GO:0022891 GO:0055085
SSENm1B025384T1	SSENf1A000902T1	GO:0000122 GO:0000183 GO:0000784 GO:0000788 GO:0001503 GO:0002230 GO:0005654 GO:0005913 GO:0006335 GO:0006336 GO:0006352 GO:0007596 GO:0016020 GO:0019904 GO:0031047 GO:0031492 GO:0042393 GO:0043234 GO:0044267 GO:0044822 GO:0045653 GO:0045815 GO:0046982 GO:0051290 GO:0060968 GO:0070062 GO:0098609 GO:0098641 GO:0098792
SSENm1B000439T1	SSENf1A000903T1	-
SSENm1B023978T1	SSENf1A000904T1	-
-	SSENf1A000907T1	-
-	SSENf1A000907T2	-
-	SSENf1A000907T3	-
SSENm1B023156T7	SSENf1A000911T1	GO:0006886 GO:0016020 GO:0017137
SSENm1B023156T6	SSENf1A000911T2	GO:0006886 GO:0016020 GO:0017137
SSENm1B023156T5	SSENf1A000911T3	GO:0006886 GO:0016020 GO:0017137
SSENm1B023156T8	SSENf1A000911T4	GO:0006886 GO:0016020 GO:0017137
-	SSENf1A000912T1	-
SSENm1B042759T1	SSENf1A000913T1	GO:0003824 GO:0008152 GO:0016020
SSENm1B031873T3	SSENf1A000917T1	-
SSENm1B031873T2	SSENf1A000917T2	-
SSENm1B031873T4	SSENf1A000917T3	-
SSENm1B031873T1	SSENf1A000917T4	-
SSENm1B000429T1	SSENf1A000918T1	-
SSENm1B021443T1	SSENf1A000919T1	GO:0000226 GO:0015630
SSENm1B010869T2	SSENf1A000922T1	GO:0005515
-	SSENf1A000922T2	GO:0005515
SSENm1B010869T1	SSENf1A000922T3	GO:0005515
SSENm1B035212T1	SSENf1A000923T1	GO:0005515 GO:0008270
SSENm1B046854T1	SSENf1A000924T1	-
SSENm1B020381T2	SSENf1A000926T1	GO:0003774 GO:0005524 GO:0016459
-	SSENf1A000926T2	GO:0003774 GO:0005524 GO:0016459
SSENm1B023275T1	SSENf1A000930T1	GO:0006486 GO:0008373 GO:0030173
SSENm1B021934T1	SSENf1A000931T1	GO:0001618 GO:0001822 GO:0005515 GO:0005923 GO:0007165 GO:0009986 GO:0016020
-	SSENf1A000933T1	-
-	SSENf1A000933T2	-
SSENm1B021500T1	SSENf1A000936T1	GO:0005634 GO:0008270
SSENm1B021500T2	SSENf1A000936T2	GO:0005634 GO:0008270
-	SSENf1A000936T3	GO:0005634 GO:0008270
SSENm1B006767T1	SSENf1A000937T1	-
SSENm1B018584T1	SSENf1A000938T1	-
-	SSENf1A000939T1	-
-	SSENf1A000941T1	GO:0005515
-	SSENf1A000941T2	GO:0005515
SSENm1B005940T1	SSENf1A000942T1	GO:0008271 GO:0008272 GO:0016021 GO:0055085
-	SSENf1A000944T1	GO:0003735 GO:0005840 GO:0006412 GO:0042254
SSENm1B022679T1	SSENf1A000944T2	GO:0003735 GO:0005840 GO:0006412 GO:0042254
SSENm1B032683T1	SSENf1A000948T1	-
SSENm1B032683T2	SSENf1A000948T2	-
-	SSENf1A000948T3	-
SSENm1B032683T4	SSENf1A000948T4	-
-	SSENf1A000949T1	-
SSENm1B013248T1	SSENf1A000952T1	GO:0005515
SSENm1B013248T2	SSENf1A000952T2	GO:0005515
SSENm1B013248T3	SSENf1A000952T3	GO:0005515
SSENm1B008205T1	SSENf1A000953T1	GO:0000309 GO:0004515 GO:0004725 GO:0005524 GO:0006470 GO:0006570 GO:0006769 GO:0009435 GO:0017017 GO:0019357
SSENm1B042024T1	SSENf1A000954T1	GO:0005089 GO:0005509 GO:0005515 GO:0035023 GO:0043087
-	SSENf1A000955T1	-
SSENm1B000042T1	SSENf1A000956T1	GO:0003824 GO:0005524 GO:0006464 GO:0046872
SSENm1B028995T1	SSENf1A000957T1	GO:0043022
SSENm1B003033T1	SSENf1A000958T1	GO:0004842 GO:0005515 GO:0016567
SSENm1B037322T3	SSENf1A000961T1	GO:0015204 GO:0016021 GO:0071918
SSENm1B037322T1	SSENf1A000961T2	GO:0015204 GO:0016021 GO:0071918
SSENm1B037322T2	SSENf1A000961T3	GO:0015204 GO:0016021 GO:0071918
SSENm1B000907T1	SSENf1A000962T1	-
SSENm1B036367T1	SSENf1A000965T1	GO:0003956 GO:0006471
SSENm1B036367T2	SSENf1A000965T2	GO:0003956 GO:0006471
SSENm1B036367T2	SSENf1A000965T3	GO:0003956 GO:0006471
SSENm1B009970T1	SSENf1A000966T1	GO:0003676 GO:0005515 GO:0046872
-	SSENf1A000967T1	-
-	SSENf1A000968T1	-
SSENm1B006472T1	SSENf1A000969T1	GO:0004890 GO:0005230 GO:0005886 GO:0006821 GO:0007214 GO:0016021 GO:0030054 GO:0034220 GO:0045202
SSENm1B043722T1	SSENf1A000970T1	-
-	SSENf1A000971T1	-
-	SSENf1A000972T1	-
SSENm1B025001T1	SSENf1A000973T1	GO:0005515
SSENm1B036685T1	SSENf1A000974T1	-
SSENm1B006613T2	SSENf1A000976T1	GO:0005515 GO:0008270
SSENm1B006613T1	SSENf1A000976T2	GO:0005515 GO:0008270
SSENm1B028161T1	SSENf1A000979T1	GO:0004672 GO:0005515 GO:0005524 GO:0006468
SSENm1B028161T3	SSENf1A000979T2	GO:0004672 GO:0005515 GO:0005524 GO:0006468
SSENm1B028161T5	SSENf1A000979T3	GO:0004672 GO:0005515 GO:0005524 GO:0006468
SSENm1B048241T1	SSENf1A000980T1	-
SSENm1B038431T1	SSENf1A000981T1	GO:0008080 GO:0042967
SSENm1B048397T1	SSENf1A000982T1	-
SSENm1B030244T1	SSENf1A000984T1	-
SSENm1B030244T2	SSENf1A000984T2	-
SSENm1B042016T2	SSENf1A000995T1	GO:0003723 GO:0005515 GO:0006355
SSENm1B042016T2	SSENf1A000995T10	GO:0003723 GO:0005515 GO:0006355
SSENm1B042016T2	SSENf1A000995T11	GO:0003723 GO:0005515 GO:0006355
SSENm1B042016T2	SSENf1A000995T2	GO:0003723 GO:0005515 GO:0006355
SSENm1B042016T2	SSENf1A000995T3	GO:0003723 GO:0005515 GO:0006355
SSENm1B042016T2	SSENf1A000995T4	GO:0003723 GO:0005515 GO:0006355
SSENm1B042016T2	SSENf1A000995T5	GO:0003723 GO:0005515 GO:0006355
SSENm1B042016T2	SSENf1A000995T6	GO:0003723 GO:0005515 GO:0006355
SSENm1B042016T2	SSENf1A000995T7	GO:0003723 GO:0005515 GO:0006355
SSENm1B042016T2	SSENf1A000995T8	GO:0003723 GO:0005515 GO:0006355
-	SSENf1A000995T9	-
SSENm1B027510T1	SSENf1A000996T1	GO:0004181 GO:0006508 GO:0008270
SSENm1B037914T1	SSENf1A000997T1	-
-	SSENf1A001001T1	-
SSENm1B022753T3	SSENf1A001001T2	-
SSENm1B022753T6	SSENf1A001001T3	-
SSENm1B022753T4	SSENf1A001001T4	-
-	SSENf1A001002T1	-
SSENm1B018893T1	SSENf1A001003T1	GO:0004252 GO:0006508
SSENm1B015543T1	SSENf1A001005T1	-
-	SSENf1A001005T2	-
SSENm1B006347T1	SSENf1A001006T1	GO:0005515 GO:0005739 GO:0006461
SSENm1B032378T2	SSENf1A001011T1	GO:0003676 GO:0046872
SSENm1B032378T1	SSENf1A001011T2	GO:0003676 GO:0046872
SSENm1B032378T3	SSENf1A001011T3	GO:0003676 GO:0046872
SSENm1B032378T5	SSENf1A001011T4	GO:0003676 GO:0046872
SSENm1B032378T6	SSENf1A001011T5	GO:0003676 GO:0046872
-	SSENf1A001016T1	GO:0005230 GO:0006811 GO:0016020
SSENm1B040385T4	SSENf1A001016T2	GO:0005230 GO:0006811 GO:0016020
SSENm1B040385T3	SSENf1A001016T3	GO:0005230 GO:0006811 GO:0016020
SSENm1B040385T2	SSENf1A001016T4	GO:0005230 GO:0006811 GO:0016020
SSENm1B040385T1	SSENf1A001016T5	GO:0005230 GO:0006811 GO:0016020
SSENm1B014272T1	SSENf1A001017T1	GO:0005515
-	SSENf1A001018T1	-
-	SSENf1A001024T1	GO:0000287 GO:0004674 GO:0005515 GO:0005524 GO:0006468 GO:0009069
SSENm1B046021T1	SSENf1A001024T2	GO:0000287 GO:0004674 GO:0005515 GO:0005524 GO:0006468 GO:0009069
-	SSENf1A001024T3	GO:0000287 GO:0004674 GO:0005515 GO:0005524 GO:0006468 GO:0009069
SSENm1B046021T3	SSENf1A001024T4	GO:0000287 GO:0004674 GO:0005515 GO:0005524 GO:0006468 GO:0009069
-	SSENf1A001024T5	GO:0000287 GO:0004674 GO:0005515 GO:0005524 GO:0006468 GO:0009069
-	SSENf1A001024T6	GO:0000287 GO:0004674 GO:0005515 GO:0005524 GO:0006468 GO:0009069
SSENm1B023911T1	SSENf1A001025T1	-
SSENm1B012026T1	SSENf1A001026T1	-
SSENm1B023567T1	SSENf1A001027T1	GO:0000795 GO:0007128 GO:0007130
-	SSENf1A001028T1	GO:0005515
-	SSENf1A001033T1	-
SSENm1B036472T1	SSENf1A001033T2	GO:0003723 GO:0005524 GO:0006955 GO:0016740
SSENm1B036472T2	SSENf1A001033T3	GO:0003723 GO:0005524 GO:0006955 GO:0016740
SSENm1B036472T3	SSENf1A001033T4	GO:0003723 GO:0005524 GO:0006955 GO:0016740
SSENm1B036472T4	SSENf1A001033T5	GO:0003723 GO:0005524 GO:0006955 GO:0016740
SSENm1B042402T1	SSENf1A001034T1	GO:0005515
-	SSENf1A001036T1	-
SSENm1B049613T1	SSENf1A001036T2	GO:0001525 GO:0001945
SSENm1B000093T1	SSENf1A001037T1	GO:0005179 GO:0005576 GO:0007165
SSENm1B039488T1	SSENf1A001038T1	-
SSENm1B007666T1	SSENf1A001039T1	GO:0003700 GO:0005667 GO:0006355 GO:0043565 GO:0045449
SSENm1B045834T1	SSENf1A001042T1	GO:0005509 GO:0005886 GO:0007156
SSENm1B045834T2	SSENf1A001042T2	GO:0005509 GO:0005886 GO:0007156
SSENm1B045834T1	SSENf1A001042T3	GO:0005509 GO:0005886 GO:0007156
SSENm1B002373T1	SSENf1A001043T1	GO:0016021
-	SSENf1A001044T1	-
SSENm1B014097T1	SSENf1A001045T1	GO:0004842 GO:0016567
SSENm1B005866T1	SSENf1A001046T1	-
SSENm1B020900T1	SSENf1A001047T1	GO:0005215 GO:0006810 GO:0016020
-	SSENf1A001060T1	GO:0003876 GO:0006144 GO:0032264
SSENm1B036053T7	SSENf1A001060T10	GO:0003876 GO:0006144 GO:0032264
SSENm1B036053T2	SSENf1A001060T11	GO:0003876 GO:0006144 GO:0032264
SSENm1B036053T1	SSENf1A001060T12	GO:0003876 GO:0006144 GO:0032264
-	SSENf1A001060T13	GO:0003876 GO:0006144 GO:0032264
SSENm1B036053T10	SSENf1A001060T2	GO:0003876 GO:0006144 GO:0032264
SSENm1B036053T9	SSENf1A001060T3	GO:0003876 GO:0006144 GO:0032264
SSENm1B036053T11	SSENf1A001060T4	GO:0003876 GO:0006144 GO:0032264
SSENm1B036053T8	SSENf1A001060T5	GO:0003876 GO:0006144 GO:0032264
SSENm1B036053T4	SSENf1A001060T6	GO:0003876 GO:0006144 GO:0032264
SSENm1B036053T3	SSENf1A001060T7	GO:0003876 GO:0006144 GO:0032264
SSENm1B036053T5	SSENf1A001060T8	GO:0003876 GO:0006144 GO:0032264
SSENm1B036053T6	SSENf1A001060T9	GO:0003876 GO:0006144 GO:0032264
SSENm1B041548T2	SSENf1A001062T1	GO:0003676 GO:0046872
SSENm1B041548T1	SSENf1A001062T2	GO:0003676 GO:0046872
SSENm1B000627T1	SSENf1A001063T1	GO:0005328 GO:0005887 GO:0006812 GO:0006836 GO:0055085
-	SSENf1A001064T1	GO:0007165 GO:0016021
SSENm1B040553T1	SSENf1A001065T1	-
SSENm1B033278T1	SSENf1A001066T1	GO:0045664 GO:0046983
SSENm1B042274T1	SSENf1A001067T1	GO:0005515 GO:0016020
-	SSENf1A001075T1	GO:0005515
-	SSENf1A001075T2	GO:0005515
-	SSENf1A001075T3	GO:0005515
-	SSENf1A001075T4	GO:0005515
-	SSENf1A001075T5	GO:0005515
SSENm1B041225T7	SSENf1A001075T6	GO:0005515
SSENm1B041225T8	SSENf1A001075T7	GO:0005515
SSENm1B041225T9	SSENf1A001075T8	GO:0005515
-	SSENf1A001076T1	GO:0003684 GO:0003887 GO:0006260 GO:0006281 GO:0042575
SSENm1B017290T1	SSENf1A001078T1	GO:0003723
SSENm1B017290T1	SSENf1A001078T2	GO:0003723
-	SSENf1A001079T1	GO:0003676
SSENm1B011162T1	SSENf1A001080T1	-
SSENm1B006349T1	SSENf1A001081T1	GO:0003676 GO:0005524
SSENm1B038395T2	SSENf1A001082T1	GO:0046872
SSENm1B035897T1	SSENf1A001087T1	-
SSENm1B002280T3	SSENf1A001089T1	GO:0004850 GO:0005737 GO:0006206 GO:0009116 GO:0009166
SSENm1B002280T1	SSENf1A001089T2	GO:0004850 GO:0005737 GO:0006206 GO:0009116 GO:0009166
SSENm1B034493T1	SSENf1A001090T1	GO:0003746 GO:0005515 GO:0005840 GO:0006448
SSENm1B004619T1	SSENf1A001091T1	GO:0003676 GO:0046872
SSENm1B027077T1	SSENf1A001092T1	-
SSENm1B013684T4	SSENf1A001098T1	GO:0008270
SSENm1B013684T3	SSENf1A001098T2	GO:0008270
SSENm1B013684T2	SSENf1A001098T3	GO:0008270
-	SSENf1A001098T4	GO:0008270
-	SSENf1A001098T5	GO:0008270
-	SSENf1A001098T6	GO:0008270
SSENm1B048413T1	SSENf1A001100T1	-
SSENm1B048413T2	SSENf1A001100T2	-
SSENm1B017456T1	SSENf1A001103T1	GO:0003700 GO:0005515 GO:0005634 GO:0005667 GO:0006355 GO:0043565 GO:0045449
SSENm1B017456T3	SSENf1A001103T2	GO:0003700 GO:0005515 GO:0005634 GO:0005667 GO:0006355 GO:0043565 GO:0045449
SSENm1B017456T2	SSENf1A001103T3	GO:0003700 GO:0005515 GO:0005634 GO:0005667 GO:0006355 GO:0043565 GO:0045449
-	SSENf1A001104T1	-
SSENm1B019526T3	SSENf1A001105T1	-
SSENm1B003132T1	SSENf1A001106T1	GO:0005515
SSENm1B002610T2	SSENf1A001108T1	-
SSENm1B002610T1	SSENf1A001108T2	-
SSENm1B035022T1	SSENf1A001109T1	GO:0003677 GO:0005634 GO:0005737 GO:0045892 GO:0046983
SSENm1B012777T1	SSENf1A001110T1	-
SSENm1B010473T5	SSENf1A001111T1	GO:0004867 GO:0005515
SSENm1B003991T1	SSENf1A001112T1	GO:0004962 GO:0007187 GO:0008217 GO:0016021 GO:0042310 GO:0048484
SSENm1B027515T1	SSENf1A001115T1	GO:0005215 GO:0005504 GO:0006810
SSENm1B027515T2	SSENf1A001115T2	GO:0005215 GO:0005504 GO:0006810
SSENm1B027515T3	SSENf1A001115T3	GO:0005215 GO:0005504 GO:0006810
SSENm1B025112T1	SSENf1A001116T1	-
SSENm1B036255T1	SSENf1A001122T1	GO:0004674 GO:0005524 GO:0006468 GO:0009069
SSENm1B036255T2	SSENf1A001122T2	GO:0004674 GO:0005524 GO:0006468 GO:0009069
SSENm1B036255T7	SSENf1A001122T3	GO:0004674 GO:0005524 GO:0006468 GO:0009069
SSENm1B036255T4	SSENf1A001122T4	GO:0004674 GO:0005524 GO:0006468 GO:0009069
SSENm1B036255T5	SSENf1A001122T5	GO:0004674 GO:0005524 GO:0006468 GO:0009069
SSENm1B036255T6	SSENf1A001122T6	GO:0004674 GO:0005524 GO:0006468 GO:0009069
SSENm1B041917T1	SSENf1A001124T1	GO:0002040 GO:0005634 GO:0006355 GO:0043565
SSENm1B041917T2	SSENf1A001124T2	GO:0002040 GO:0005634 GO:0006355 GO:0043565
-	SSENf1A001125T1	-
SSENm1B043674T1	SSENf1A001126T1	-
SSENm1B033406T3	SSENf1A001127T1	GO:0005515 GO:0008270
SSENm1B041678T1	SSENf1A001128T1	GO:0000228 GO:0005515
-	SSENf1A001129T1	GO:0005515
SSENm1B030447T1	SSENf1A001130T1	-
SSENm1B038728T1	SSENf1A001131T1	GO:0008270
SSENm1B039702T1	SSENf1A001133T1	-
SSENm1B039702T2	SSENf1A001133T2	-
SSENm1B028226T2	SSENf1A001135T1	-
SSENm1B028226T1	SSENf1A001135T2	-
-	SSENf1A001136T1	-
SSENm1B018265T1	SSENf1A001137T1	-
SSENm1B033450T1	SSENf1A001138T1	GO:0007187 GO:0008528 GO:0016021
SSENm1B044392T1	SSENf1A001139T1	GO:0001822 GO:0002040 GO:0005515 GO:0005525 GO:0005622 GO:0007049 GO:0007264 GO:0032402 GO:0042051 GO:0042074 GO:0045494 GO:0046847 GO:0051301 GO:0060041
SSENm1B004924T1	SSENf1A001140T1	GO:0005634 GO:0006355 GO:0043565
SSENm1B044919T3	SSENf1A001142T1	-
SSENm1B044919T4	SSENf1A001142T2	-
SSENm1B001596T1	SSENf1A001145T1	GO:0016021 GO:0022857 GO:0055085
SSENm1B001596T2	SSENf1A001145T2	GO:0016021 GO:0022857 GO:0055085
-	SSENf1A001145T3	GO:0016021 GO:0022857 GO:0055085
SSENm1B009861T1	SSENf1A001146T1	GO:0004571 GO:0005509 GO:0005975 GO:0016020
-	SSENf1A001147T1	-
SSENm1B046249T1	SSENf1A001150T1	GO:0016021
SSENm1B046249T2	SSENf1A001150T2	GO:0016021
-	SSENf1A001150T3	GO:0016021
-	SSENf1A001151T1	-
-	SSENf1A001153T1	GO:0005003 GO:0005515 GO:0005524 GO:0006468 GO:0016021 GO:0048013
-	SSENf1A001153T2	GO:0005003 GO:0005515 GO:0005524 GO:0006468 GO:0016021 GO:0048013
SSENm1B024741T1	SSENf1A001154T1	GO:0005525 GO:0007264
SSENm1B023285T1	SSENf1A001155T1	-
SSENm1B046426T1	SSENf1A001156T1	GO:0005515
SSENm1B001774T1	SSENf1A001157T1	-
SSENm1B004481T1	SSENf1A001165T1	GO:0005515
SSENm1B004481T2	SSENf1A001165T2	GO:0005515
SSENm1B004481T3	SSENf1A001165T3	GO:0005515
-	SSENf1A001165T4	GO:0005515
SSENm1B004481T5	SSENf1A001165T5	GO:0005515
SSENm1B004481T8	SSENf1A001165T6	GO:0005515
SSENm1B004481T6	SSENf1A001165T7	GO:0005515
SSENm1B004481T7	SSENf1A001165T8	GO:0005515
-	SSENf1A001166T1	-
-	SSENf1A001176T1	GO:0005245 GO:0005891 GO:0070588
-	SSENf1A001176T10	GO:0005245 GO:0005891 GO:0070588
SSENm1B002747T8	SSENf1A001176T2	GO:0005245 GO:0005891 GO:0070588
SSENm1B002747T6	SSENf1A001176T3	GO:0005245 GO:0005891 GO:0070588
SSENm1B002747T3	SSENf1A001176T4	GO:0005245 GO:0005891 GO:0070588
-	SSENf1A001176T5	GO:0005245 GO:0005891 GO:0070588
SSENm1B002747T4	SSENf1A001176T6	GO:0005245 GO:0005891 GO:0070588
SSENm1B002747T2	SSENf1A001176T7	GO:0005245 GO:0005891 GO:0070588
SSENm1B002747T7	SSENf1A001176T8	GO:0005245 GO:0005891 GO:0070588
-	SSENf1A001176T9	GO:0005245 GO:0005891 GO:0070588
SSENm1B016222T1	SSENf1A001177T1	-
SSENm1B021033T1	SSENf1A001178T1	GO:0004252 GO:0016021
-	SSENf1A001179T1	-
SSENm1B007357T1	SSENf1A001180T1	-
SSENm1B043031T1	SSENf1A001182T1	-
SSENm1B043031T2	SSENf1A001182T2	-
SSENm1B005457T2	SSENf1A001184T1	GO:0005515
SSENm1B005457T3	SSENf1A001184T2	GO:0005515
SSENm1B000299T1	SSENf1A001185T1	-
SSENm1B002148T2	SSENf1A001188T1	GO:0005515 GO:0005634 GO:0005694 GO:0006355 GO:0006554 GO:0018024 GO:0034968
SSENm1B002148T1	SSENf1A001188T2	GO:0005515 GO:0005634 GO:0005694 GO:0006355 GO:0006554 GO:0018024 GO:0034968
SSENm1B002148T2	SSENf1A001188T3	GO:0005515 GO:0005634 GO:0005694 GO:0006355 GO:0006554 GO:0018024 GO:0034968
-	SSENf1A001189T1	-
-	SSENf1A001190T1	GO:0005085 GO:0032008 GO:0032947 GO:0034613 GO:0043547 GO:0071230 GO:0071986
SSENm1B031202T1	SSENf1A001191T1	-
-	SSENf1A001192T1	-
-	SSENf1A001193T1	-
-	SSENf1A001194T1	-
SSENm1B003104T1	SSENf1A001195T1	-
SSENm1B017276T2	SSENf1A001198T1	-
SSENm1B017276T3	SSENf1A001198T2	-
SSENm1B017276T1	SSENf1A001198T3	-
SSENm1B027764T1	SSENf1A001199T1	GO:0005525 GO:0005764 GO:0005770 GO:0005774 GO:0007264 GO:0008333 GO:0045335 GO:0090385
SSENm1B042780T1	SSENf1A001200T1	GO:0006355
SSENm1B026551T1	SSENf1A001202T1	GO:0016021
SSENm1B026551T2	SSENf1A001202T2	GO:0016021
SSENm1B021901T1	SSENf1A001203T1	GO:0005515
SSENm1B022966T1	SSENf1A001205T1	GO:0005488
SSENm1B022966T2	SSENf1A001205T2	GO:0005488
SSENm1B024926T1	SSENf1A001206T1	GO:0005525 GO:0005622 GO:0007264
SSENm1B013116T2	SSENf1A001207T1	GO:0005576 GO:0006030 GO:0008061
SSENm1B012819T1	SSENf1A001210T1	GO:0005515 GO:0006457
SSENm1B012819T3	SSENf1A001210T2	GO:0005515 GO:0006457
SSENm1B012819T2	SSENf1A001210T3	GO:0005515 GO:0006457
SSENm1B021959T1	SSENf1A001211T1	GO:0009190 GO:0016849 GO:0035556
SSENm1B039295T1	SSENf1A001214T1	GO:0007165
-	SSENf1A001214T2	GO:0007165
SSENm1B042037T1	SSENf1A001214T3	GO:0007165
-	SSENf1A001216T1	GO:0005515
-	SSENf1A001216T2	GO:0005515
SSENm1B034929T1	SSENf1A001217T1	-
-	SSENf1A001218T1	-
SSENm1B022571T1	SSENf1A001219T1	GO:0009611 GO:0016021
SSENm1B043199T3	SSENf1A001221T1	GO:0005525 GO:0005622 GO:0007264
SSENm1B043199T1	SSENf1A001221T2	GO:0005525 GO:0005622 GO:0007264
SSENm1B003936T1	SSENf1A001222T1	GO:0004303 GO:0005737 GO:0006703 GO:0008209 GO:0055114
SSENm1B032340T1	SSENf1A001223T1	-
SSENm1B024215T1	SSENf1A001224T1	-
SSENm1B012542T1	SSENf1A001225T1	-
SSENm1B004459T2	SSENf1A001227T1	-
SSENm1B004459T1	SSENf1A001227T2	-
SSENm1B017159T1	SSENf1A001229T1	-
SSENm1B017159T2	SSENf1A001229T2	-
SSENm1B041714T1	SSENf1A001230T1	-
SSENm1B028608T2	SSENf1A001232T1	GO:0005515 GO:0007165 GO:0016021
-	SSENf1A001232T2	GO:0005515 GO:0007165 GO:0016021
SSENm1B044297T1	SSENf1A001233T1	-
SSENm1B023006T1	SSENf1A001234T1	GO:0004356 GO:0005524 GO:0006542 GO:0009252
SSENm1B012348T1	SSENf1A001235T1	GO:0004198 GO:0005509 GO:0005622 GO:0006508 GO:0045214
-	SSENf1A001236T1	-
SSENm1B019729T1	SSENf1A001237T1	-
SSENm1B004981T2	SSENf1A001239T1	-
SSENm1B004981T1	SSENf1A001239T2	-
SSENm1B014154T2	SSENf1A001241T1	-
SSENm1B014154T1	SSENf1A001241T2	-
SSENm1B022574T3	SSENf1A001244T1	GO:0005515
SSENm1B022574T2	SSENf1A001244T2	GO:0005515
SSENm1B022574T1	SSENf1A001244T3	GO:0005515
SSENm1B008641T1	SSENf1A001245T1	GO:0005515 GO:0007165
SSENm1B039932T1	SSENf1A001247T1	-
SSENm1B039932T2	SSENf1A001247T2	-
-	SSENf1A001248T1	-
SSENm1B005245T1	SSENf1A001252T1	GO:0005515
SSENm1B005245T2	SSENf1A001252T2	GO:0005515
SSENm1B005245T3	SSENf1A001252T3	GO:0005515
-	SSENf1A001252T4	GO:0005515
SSENm1B032734T1	SSENf1A001253T1	GO:0003700 GO:0005667 GO:0006355 GO:0035701 GO:0043565 GO:0045449 GO:0060215 GO:0060216
-	SSENf1A001254T1	-
-	SSENf1A001257T1	GO:0005509 GO:0005886 GO:0007156
SSENm1B043511T1	SSENf1A001257T2	GO:0005509 GO:0005886 GO:0007156
SSENm1B043511T3	SSENf1A001257T3	GO:0005509 GO:0005886 GO:0007156
SSENm1B015866T1	SSENf1A001260T1	GO:0001522 GO:0003723 GO:0006396 GO:0009982
SSENm1B015866T2	SSENf1A001260T2	GO:0001522 GO:0003723 GO:0006396 GO:0009982
-	SSENf1A001260T3	GO:0001522 GO:0003723 GO:0006396 GO:0009982
SSENm1B013835T1	SSENf1A001261T1	-
SSENm1B039569T1	SSENf1A001262T1	GO:0005525 GO:0005622 GO:0007264
SSENm1B013228T1	SSENf1A001263T1	GO:0001104 GO:0006357 GO:0016592
SSENm1B034140T1	SSENf1A001264T1	GO:0005515
SSENm1B022437T1	SSENf1A001265T1	-
SSENm1B035381T1	SSENf1A001266T1	-
SSENm1B004569T1	SSENf1A001267T1	-
SSENm1B049381T1	SSENf1A001268T1	-
-	SSENf1A001271T1	GO:0003779 GO:0017048 GO:0030036
-	SSENf1A001271T2	GO:0003779 GO:0017048 GO:0030036
-	SSENf1A001271T3	GO:0003779 GO:0017048 GO:0030036
SSENm1B025181T1	SSENf1A001272T1	GO:0016740
SSENm1B024288T1	SSENf1A001273T1	GO:0004842 GO:0005515 GO:0008270 GO:0016567
SSENm1B037604T1	SSENf1A001274T1	GO:0005623 GO:0006826 GO:0006879 GO:0008199
SSENm1B021569T1	SSENf1A001275T1	GO:0002755 GO:0004888 GO:0005515 GO:0006954 GO:0016021 GO:0034150 GO:0042088 GO:0042496 GO:0045410 GO:0050707
SSENm1B049604T2	SSENf1A001278T1	GO:0005515
SSENm1B049604T1	SSENf1A001278T2	GO:0005515
SSENm1B049604T5	SSENf1A001278T3	GO:0005515
-	SSENf1A001280T1	GO:0000786 GO:0003677 GO:0005634 GO:0006334
-	SSENf1A001280T2	GO:0000786 GO:0003677 GO:0005634 GO:0006334
SSENm1B015291T2	SSENf1A001282T1	-
SSENm1B015291T1	SSENf1A001282T2	-
SSENm1B015947T2	SSENf1A001283T1	GO:0005515 GO:0008270
-	SSENf1A001284T1	GO:0004930 GO:0007186 GO:0016021
SSENm1B024994T1	SSENf1A001286T1	GO:0005634 GO:0045892
SSENm1B024994T2	SSENf1A001286T2	GO:0005634 GO:0045892
SSENm1B043897T2	SSENf1A001287T1	GO:0004674 GO:0005524 GO:0006468 GO:0009069
SSENm1B023577T3	SSENf1A001290T1	GO:0016020
SSENm1B023577T2	SSENf1A001290T2	GO:0016020
SSENm1B023577T1	SSENf1A001290T3	GO:0016020
SSENm1B005885T1	SSENf1A001291T1	GO:0005515
SSENm1B034842T2	SSENf1A001293T1	GO:0001678 GO:0004396 GO:0005524 GO:0005536 GO:0005623 GO:0005982 GO:0005985 GO:0006000 GO:0006012 GO:0006013 GO:0006040 GO:0006094 GO:0006096 GO:0019872 GO:0046835
SSENm1B034842T1	SSENf1A001293T2	GO:0001678 GO:0004396 GO:0005524 GO:0005536 GO:0005623 GO:0005982 GO:0005985 GO:0006000 GO:0006012 GO:0006013 GO:0006040 GO:0006094 GO:0006096 GO:0019872 GO:0046835
SSENm1B034324T3	SSENf1A001296T1	GO:0005515
SSENm1B034324T1	SSENf1A001296T2	GO:0005515
-	SSENf1A001296T3	GO:0005515
SSENm1B003073T1	SSENf1A001297T1	GO:0003700 GO:0004252 GO:0005515 GO:0005667 GO:0006355 GO:0006508 GO:0045449
-	SSENf1A001298T1	-
SSENm1B047209T1	SSENf1A001299T1	GO:0003796 GO:0005576 GO:0005975 GO:0019835 GO:0042742
SSENm1B027837T1	SSENf1A001300T1	GO:0005089 GO:0035023 GO:0043547 GO:0046872
-	SSENf1A001303T1	GO:0005515
SSENm1B038127T2	SSENf1A001303T2	GO:0005515
SSENm1B038127T1	SSENf1A001303T3	GO:0005515
-	SSENf1A001306T1	GO:0005509 GO:0005515
-	SSENf1A001306T2	GO:0005509 GO:0005515
SSENm1B040014T2	SSENf1A001306T3	GO:0005509 GO:0005515
SSENm1B036768T3	SSENf1A001308T1	GO:0005634 GO:0006355 GO:0007507 GO:0008016 GO:0043565
SSENm1B036768T1	SSENf1A001308T2	GO:0005634 GO:0006355 GO:0007507 GO:0008016 GO:0043565
SSENm1B023658T1	SSENf1A001309T1	GO:0000287 GO:0004012 GO:0005524 GO:0006812 GO:0015917 GO:0016021
SSENm1B001474T1	SSENf1A001310T1	GO:0046856
-	SSENf1A001311T1	-
SSENm1B020453T1	SSENf1A001313T1	GO:0005680 GO:0030071 GO:0031145
SSENm1B020453T2	SSENf1A001313T2	GO:0005680 GO:0030071 GO:0031145
SSENm1B037241T1	SSENf1A001314T1	GO:0006118 GO:0009055 GO:0020037
SSENm1B018704T1	SSENf1A001317T1	GO:0035370 GO:0070534
SSENm1B018704T2	SSENf1A001317T2	GO:0035370 GO:0070534
SSENm1B018704T3	SSENf1A001317T3	GO:0035370 GO:0070534
-	SSENf1A001318T1	GO:0003676 GO:0046983
-	SSENf1A001321T1	-
SSENm1B001580T1	SSENf1A001321T2	-
SSENm1B001580T1	SSENf1A001321T3	-
SSENm1B028449T1	SSENf1A001323T1	GO:0004970 GO:0005234 GO:0006811 GO:0007165 GO:0007268 GO:0016020
SSENm1B028449T1	SSENf1A001323T2	GO:0004970 GO:0005234 GO:0006811 GO:0007165 GO:0007268 GO:0016020
SSENm1B030650T1	SSENf1A001324T1	GO:0004181 GO:0006508 GO:0008270
SSENm1B026273T1	SSENf1A001325T1	GO:0004930 GO:0007186 GO:0007601 GO:0007602 GO:0009881 GO:0016021 GO:0018298
-	SSENf1A001326T1	-
SSENm1B007064T1	SSENf1A001327T1	GO:0016021 GO:0055085
SSENm1B008306T1	SSENf1A001328T1	-
SSENm1B000996T1	SSENf1A001330T1	-
SSENm1B000996T2	SSENf1A001330T2	-
SSENm1B008949T5	SSENf1A001336T1	GO:0006470 GO:0008138
SSENm1B008949T4	SSENf1A001336T2	GO:0006470 GO:0008138
SSENm1B008949T3	SSENf1A001336T3	GO:0006470 GO:0008138
SSENm1B008949T1	SSENf1A001336T4	GO:0006470 GO:0008138
SSENm1B008949T2	SSENf1A001336T5	GO:0006470 GO:0008138
-	SSENf1A001336T6	GO:0006470 GO:0008138
-	SSENf1A001337T1	-
SSENm1B048145T1	SSENf1A001338T1	-
SSENm1B021292T2	SSENf1A001341T1	-
SSENm1B021292T4	SSENf1A001341T2	-
SSENm1B021292T1	SSENf1A001341T3	-
-	SSENf1A001342T1	GO:0005515
SSENm1B040601T6	SSENf1A001349T1	GO:0004707 GO:0005524 GO:0006468 GO:0007178 GO:0009069
SSENm1B040601T4	SSENf1A001349T2	GO:0004707 GO:0005524 GO:0006468 GO:0007178 GO:0009069
SSENm1B040601T5	SSENf1A001349T3	GO:0004707 GO:0005524 GO:0006468 GO:0007178 GO:0009069
-	SSENf1A001349T4	GO:0004707 GO:0005524 GO:0006468 GO:0007178 GO:0009069
SSENm1B040601T1	SSENf1A001349T5	GO:0004707 GO:0005524 GO:0006468 GO:0007178 GO:0009069
SSENm1B040601T2	SSENf1A001349T6	GO:0004707 GO:0005524 GO:0006468 GO:0007178 GO:0009069
SSENm1B040601T3	SSENf1A001349T7	GO:0004707 GO:0005524 GO:0006468 GO:0007178 GO:0009069
SSENm1B009380T3	SSENf1A001353T1	GO:0004862 GO:0005952 GO:0006469
SSENm1B009380T2	SSENf1A001353T2	GO:0004862 GO:0005952 GO:0006469
SSENm1B009380T3	SSENf1A001353T3	GO:0004862 GO:0005952 GO:0006469
SSENm1B009380T3	SSENf1A001353T4	GO:0004862 GO:0005952 GO:0006469
-	SSENf1A001355T1	GO:0003677 GO:0005089 GO:0035023 GO:0043087 GO:0046982
-	SSENf1A001355T2	GO:0003677 GO:0005089 GO:0035023 GO:0043087 GO:0046982
SSENm1B039979T2	SSENf1A001357T1	GO:0004016 GO:0005886 GO:0006144 GO:0006171 GO:0016779 GO:0035556
-	SSENf1A001357T2	GO:0004016 GO:0005886 GO:0006144 GO:0006171 GO:0016779 GO:0035556
SSENm1B009546T1	SSENf1A001359T1	GO:0000028 GO:0003735 GO:0005055 GO:0005634 GO:0005886 GO:0006412 GO:0007155 GO:0007165 GO:0022627 GO:0043236
SSENm1B009546T2	SSENf1A001359T2	GO:0000028 GO:0003735 GO:0005055 GO:0005634 GO:0005886 GO:0006412 GO:0007155 GO:0007165 GO:0022627 GO:0043236
SSENm1B038171T2	SSENf1A001361T1	GO:0016021 GO:0016192
SSENm1B038171T1	SSENf1A001361T2	GO:0016021 GO:0016192
SSENm1B040788T1	SSENf1A001363T1	GO:0003677
SSENm1B040788T2	SSENf1A001363T2	GO:0003677
-	SSENf1A001364T1	-
SSENm1B021518T1	SSENf1A001366T1	GO:0005515
SSENm1B021518T2	SSENf1A001366T2	GO:0005515
SSENm1B040024T1	SSENf1A001367T1	-
-	SSENf1A001368T1	GO:0003676 GO:0015074
SSENm1B048074T1	SSENf1A001369T1	-
SSENm1B031094T1	SSENf1A001370T1	-
SSENm1B034307T1	SSENf1A001371T1	GO:0004672 GO:0005524 GO:0006468 GO:0007507 GO:0048514
SSENm1B039875T1	SSENf1A001372T1	GO:0000785 GO:0003677 GO:0003678 GO:0003682 GO:0005524 GO:0005634 GO:0005657 GO:0006270 GO:0032508 GO:0042555 GO:0048538 GO:0060041
SSENm1B036999T1	SSENf1A001374T1	-
SSENm1B036999T2	SSENf1A001374T2	-
SSENm1B006507T1	SSENf1A001376T1	GO:0007165 GO:0007268 GO:0030354
SSENm1B006507T1	SSENf1A001376T2	GO:0007165 GO:0007268 GO:0030354
SSENm1B008776T2	SSENf1A001378T1	GO:0003676 GO:0046872
SSENm1B008776T1	SSENf1A001378T2	GO:0003676 GO:0046872
SSENm1B035907T1	SSENf1A001380T1	GO:0016021 GO:0033227 GO:0051033
SSENm1B035907T2	SSENf1A001380T2	GO:0016021 GO:0033227 GO:0051033
SSENm1B033445T3	SSENf1A001384T1	GO:0005096 GO:0043547
SSENm1B033445T2	SSENf1A001384T2	GO:0005096 GO:0043547
SSENm1B033445T4	SSENf1A001384T3	GO:0005096 GO:0043547
SSENm1B033445T1	SSENf1A001384T4	GO:0005096 GO:0043547
SSENm1B012622T1	SSENf1A001385T1	GO:0005525 GO:0005622 GO:0007264
SSENm1B038199T1	SSENf1A001386T1	GO:0007165 GO:0008083 GO:0008283 GO:0040007
SSENm1B025618T1	SSENf1A001387T1	GO:0005515 GO:0008270
SSENm1B014870T1	SSENf1A001388T1	-
-	SSENf1A001389T1	-
SSENm1B048162T1	SSENf1A001390T1	GO:0005515
SSENm1B031924T2	SSENf1A001393T1	-
SSENm1B031924T1	SSENf1A001393T2	-
SSENm1B031924T3	SSENf1A001393T3	-
-	SSENf1A001394T1	-
SSENm1B016112T1	SSENf1A001395T1	GO:0004143 GO:0007205 GO:0009395 GO:0035556 GO:0046486
SSENm1B022487T1	SSENf1A001396T1	GO:0005509 GO:0005886 GO:0007156
SSENm1B018615T1	SSENf1A001397T1	GO:0016021
SSENm1B028667T3	SSENf1A001400T1	GO:0003707 GO:0003708 GO:0005634 GO:0006355 GO:0008270 GO:0043401 GO:0043565 GO:0048384
SSENm1B028667T2	SSENf1A001400T2	GO:0003707 GO:0003708 GO:0005634 GO:0006355 GO:0008270 GO:0043401 GO:0043565 GO:0048384
SSENm1B028667T1	SSENf1A001400T3	GO:0003707 GO:0003708 GO:0005634 GO:0006355 GO:0008270 GO:0043401 GO:0043565 GO:0048384
SSENm1B042083T2	SSENf1A001403T1	GO:0005509 GO:0005515
-	SSENf1A001403T2	GO:0005509 GO:0005515
SSENm1B042083T1	SSENf1A001403T3	GO:0005509 GO:0005515
-	SSENf1A001404T1	-
SSENm1B040388T1	SSENf1A001405T1	GO:0004890 GO:0005230 GO:0005886 GO:0006821 GO:0007214 GO:0016021 GO:0030054 GO:0034220 GO:0045202
SSENm1B047487T3	SSENf1A001406T1	GO:0005515
SSENm1B015718T1	SSENf1A001408T1	GO:0005515 GO:0007165
SSENm1B015718T2	SSENf1A001408T2	GO:0005515 GO:0007165
SSENm1B035742T2	SSENf1A001409T1	GO:0008152 GO:0016758
SSENm1B047793T1	SSENf1A001410T1	-
-	SSENf1A001411T1	-
SSENm1B029675T1	SSENf1A001412T1	GO:0004930 GO:0004984 GO:0005886 GO:0007187 GO:0016021 GO:0050911
-	SSENf1A001413T1	-
-	SSENf1A001415T1	GO:0004702 GO:0005524 GO:0006468 GO:0007178 GO:0009069 GO:0016020
SSENm1B002509T1	SSENf1A001415T2	GO:0004702 GO:0005026 GO:0005524 GO:0006468 GO:0007179 GO:0009069 GO:0016021 GO:0043235 GO:0046872
SSENm1B018061T1	SSENf1A001416T1	GO:0003824 GO:0016021
SSENm1B004059T1	SSENf1A001419T1	GO:0005515 GO:0006886 GO:0008270 GO:0016192
SSENm1B004059T2	SSENf1A001419T2	GO:0005515 GO:0006886 GO:0008270 GO:0016192
SSENm1B004059T3	SSENf1A001419T3	GO:0005515 GO:0006886 GO:0008270 GO:0016192
SSENm1B025654T1	SSENf1A001421T1	-
SSENm1B025654T2	SSENf1A001421T2	-
SSENm1B039349T2	SSENf1A001423T1	-
SSENm1B039349T1	SSENf1A001423T2	-
SSENm1B004570T1	SSENf1A001424T1	-
SSENm1B026461T1	SSENf1A001425T1	GO:0000785 GO:0003682
SSENm1B020043T2	SSENf1A001427T1	GO:0004129 GO:0005743 GO:0006123 GO:0021522 GO:0045277 GO:0048568 GO:1902600
SSENm1B020043T1	SSENf1A001427T2	GO:0004129 GO:0005743 GO:0006123 GO:0021522 GO:0045277 GO:0048568 GO:1902600
-	SSENf1A001428T1	-
-	SSENf1A001430T1	GO:0005515
-	SSENf1A001430T2	GO:0005515
SSENm1B037490T1	SSENf1A001432T1	-
SSENm1B037490T2	SSENf1A001432T2	-
-	SSENf1A001433T1	-
SSENm1B024364T1	SSENf1A001434T1	GO:0005515
SSENm1B010135T1	SSENf1A001436T1	-
SSENm1B010135T1	SSENf1A001436T2	-
SSENm1B028500T1	SSENf1A001438T1	-
SSENm1B028500T3	SSENf1A001438T2	-
SSENm1B040975T1	SSENf1A001439T1	GO:0000775 GO:0007067 GO:0007507
SSENm1B022066T1	SSENf1A001443T1	GO:0004970 GO:0005234 GO:0007268 GO:0016021 GO:0030054 GO:0034220 GO:0035235 GO:0045211
SSENm1B022066T4	SSENf1A001443T2	GO:0004970 GO:0005234 GO:0007268 GO:0016021 GO:0030054 GO:0034220 GO:0035235 GO:0045211
SSENm1B022066T2	SSENf1A001443T3	GO:0004970 GO:0005234 GO:0007268 GO:0016021 GO:0030054 GO:0034220 GO:0035235 GO:0045211
SSENm1B022066T3	SSENf1A001443T4	GO:0004970 GO:0005234 GO:0007268 GO:0016021 GO:0030054 GO:0034220 GO:0035235 GO:0045211
-	SSENf1A001444T1	GO:0016020
SSENm1B020913T1	SSENf1A001452T1	GO:0005515 GO:0008270
-	SSENf1A001452T2	-
-	SSENf1A001452T3	-
-	SSENf1A001452T4	-
-	SSENf1A001452T5	-
-	SSENf1A001452T6	-
-	SSENf1A001452T7	-
-	SSENf1A001452T8	-
SSENm1B009532T1	SSENf1A001453T1	GO:0000165 GO:0004707 GO:0005524 GO:0005622 GO:0007178 GO:0009069
SSENm1B023063T1	SSENf1A001457T1	GO:0005515
SSENm1B023063T2	SSENf1A001457T2	GO:0005515
-	SSENf1A001457T3	GO:0005515
SSENm1B023063T3	SSENf1A001457T4	GO:0005515
-	SSENf1A001460T1	-
SSENm1B046112T2	SSENf1A001460T2	-
SSENm1B046112T1	SSENf1A001460T3	-
SSENm1B046852T2	SSENf1A001462T1	-
SSENm1B046852T3	SSENf1A001462T2	-
SSENm1B032020T2	SSENf1A001464T1	GO:0031083
SSENm1B032020T1	SSENf1A001464T2	GO:0031083
SSENm1B008093T1	SSENf1A001465T1	GO:0003677 GO:0006355 GO:0046983
-	SSENf1A001468T1	-
-	SSENf1A001468T2	-
-	SSENf1A001468T3	-
SSENm1B026287T1	SSENf1A001469T1	-
-	SSENf1A001473T1	GO:0046983
-	SSENf1A001473T2	GO:0046983
-	SSENf1A001473T3	GO:0046983
-	SSENf1A001473T4	GO:0046983
-	SSENf1A001474T1	-
-	SSENf1A001475T1	GO:0000786 GO:0003677 GO:0005615 GO:0005634 GO:0045087 GO:0046982 GO:0050830 GO:0051673
SSENm1B000561T1	SSENf1A001476T1	GO:0003676 GO:0015074
SSENm1B038043T1	SSENf1A001477T1	GO:0005509 GO:0005886 GO:0007156
SSENm1B047905T1	SSENf1A001478T1	-
SSENm1B031152T1	SSENf1A001479T1	GO:0005525 GO:0007264
-	SSENf1A001480T1	-
SSENm1B042264T1	SSENf1A001481T1	GO:0005515
SSENm1B036495T1	SSENf1A001483T1	-
SSENm1B036495T2	SSENf1A001483T2	-
SSENm1B033974T2	SSENf1A001485T1	GO:0016020 GO:0016651 GO:0051539 GO:0055114
SSENm1B033974T3	SSENf1A001485T2	GO:0016020 GO:0016651 GO:0051539 GO:0055114
-	SSENf1A001493T1	GO:0016021
SSENm1B012838T1	SSENf1A001493T2	GO:0016021
SSENm1B012838T2	SSENf1A001493T3	GO:0016021
-	SSENf1A001493T4	GO:0016021
-	SSENf1A001493T5	GO:0016021
SSENm1B012838T4	SSENf1A001493T6	GO:0016021
SSENm1B012838T3	SSENf1A001493T7	GO:0016021
SSENm1B012838T6	SSENf1A001493T8	GO:0016021
-	SSENf1A001494T1	-
-	SSENf1A001495T1	-
-	SSENf1A001496T1	-
SSENm1B024902T1	SSENf1A001497T1	-
-	SSENf1A001498T1	-
SSENm1B009315T1	SSENf1A001499T1	-
SSENm1B036330T1	SSENf1A001500T1	-
-	SSENf1A001502T1	GO:0005509 GO:0005515
SSENm1B029502T1	SSENf1A001502T2	GO:0005509 GO:0005515
SSENm1B024260T1	SSENf1A001503T1	GO:0006118 GO:0009055 GO:0046872 GO:0051537
SSENm1B048850T2	SSENf1A001505T1	-
SSENm1B048850T1	SSENf1A001505T2	-
SSENm1B004318T1	SSENf1A001506T1	GO:0005634 GO:0006355 GO:0042461 GO:0043565 GO:0048923 GO:0048924
SSENm1B025429T1	SSENf1A001507T1	-
SSENm1B028320T1	SSENf1A001510T1	-
SSENm1B028320T3	SSENf1A001510T2	-
SSENm1B028320T2	SSENf1A001510T3	-
SSENm1B036042T8	SSENf1A001511T1	GO:0046872
SSENm1B000930T1	SSENf1A001512T1	-
SSENm1B021637T1	SSENf1A001513T1	GO:0004559 GO:0006013 GO:0008270 GO:0030246
SSENm1B022603T1	SSENf1A001514T1	GO:0000166 GO:0003723 GO:0005634 GO:0006397
SSENm1B018129T1	SSENf1A001518T1	-
-	SSENf1A001518T2	-
-	SSENf1A001518T3	-
-	SSENf1A001518T4	-
SSENm1B010368T1	SSENf1A001519T1	GO:0007186 GO:0016021 GO:0016520
SSENm1B018037T1	SSENf1A001520T1	GO:0004190 GO:0006508 GO:0016021
SSENm1B015187T1	SSENf1A001521T1	GO:0007420 GO:0007507 GO:0019904
SSENm1B044922T1	SSENf1A001522T1	-
SSENm1B030069T1	SSENf1A001523T1	GO:0005802 GO:0042998 GO:0071253
SSENm1B036360T1	SSENf1A001524T1	GO:0006869
SSENm1B039646T1	SSENf1A001525T1	GO:0016021
SSENm1B046126T1	SSENf1A001526T1	GO:0005515
SSENm1B011377T1	SSENf1A001527T1	-
SSENm1B023709T1	SSENf1A001528T1	-
-	SSENf1A001529T1	-
-	SSENf1A001530T1	GO:0005509 GO:0005886 GO:0007156 GO:0016021
SSENm1B029540T1	SSENf1A001531T1	GO:0005515
-	SSENf1A001533T1	GO:0005524 GO:0005737 GO:0016787 GO:0030163
-	SSENf1A001533T2	GO:0005524 GO:0005737 GO:0016787 GO:0030163
-	SSENf1A001534T1	-
-	SSENf1A001536T1	GO:0003774 GO:0005524 GO:0016459
-	SSENf1A001536T2	GO:0003774 GO:0005524 GO:0016459
-	SSENf1A001537T1	-
SSENm1B034300T1	SSENf1A001538T1	GO:0004930 GO:0007186 GO:0016021
SSENm1B037569T1	SSENf1A001539T1	GO:0006520 GO:0008483 GO:0009058 GO:0030170
SSENm1B021111T1	SSENf1A001540T1	-
-	SSENf1A001541T1	-
SSENm1B012331T1	SSENf1A001545T1	GO:0004930 GO:0007166 GO:0007186 GO:0016021 GO:0030246
SSENm1B012331T2	SSENf1A001545T2	GO:0004930 GO:0007166 GO:0007186 GO:0016021 GO:0030246
SSENm1B012331T3	SSENf1A001545T3	GO:0004930 GO:0007166 GO:0007186 GO:0016021 GO:0030246
SSENm1B012331T4	SSENf1A001545T4	GO:0004930 GO:0007166 GO:0007186 GO:0016021 GO:0030246
-	SSENf1A001547T1	GO:0016021 GO:0016787
SSENm1B001408T1	SSENf1A001547T2	GO:0016021 GO:0016787
SSENm1B030532T1	SSENf1A001548T1	GO:0007165 GO:0008083 GO:0008283 GO:0040007
-	SSENf1A001549T1	GO:0006836 GO:0019905
SSENm1B020363T1	SSENf1A001551T1	GO:0004930 GO:0007166 GO:0007186 GO:0016021
SSENm1B020363T2	SSENf1A001551T2	GO:0004930 GO:0007166 GO:0007186 GO:0016021
SSENm1B036963T1	SSENf1A001552T1	GO:0005515 GO:0016055 GO:0035556
-	SSENf1A001553T1	-
SSENm1B048621T1	SSENf1A001554T1	-
SSENm1B044514T1	SSENf1A001555T1	-
-	SSENf1A001556T1	-
SSENm1B030340T1	SSENf1A001559T1	-
SSENm1B030340T2	SSENf1A001559T2	-
SSENm1B030340T3	SSENf1A001559T3	-
SSENm1B011644T1	SSENf1A001560T1	-
SSENm1B024750T1	SSENf1A001561T1	GO:0009922 GO:0009923 GO:0016021 GO:0016874 GO:0019367 GO:0042761 GO:0042967
-	SSENf1A001569T1	-
SSENm1B021917T1	SSENf1A001569T2	-
SSENm1B021917T1	SSENf1A001569T3	-
-	SSENf1A001569T4	-
SSENm1B021917T1	SSENf1A001569T5	-
SSENm1B021917T1	SSENf1A001569T6	-
SSENm1B021917T1	SSENf1A001569T7	-
-	SSENf1A001569T8	-
SSENm1B012643T1	SSENf1A001570T1	GO:0005509 GO:0005515
SSENm1B009923T1	SSENf1A001571T1	GO:0005515
-	SSENf1A001573T1	GO:0005515 GO:0008270 GO:0016021 GO:0016874
SSENm1B016276T3	SSENf1A001573T2	GO:0005515 GO:0008270 GO:0016021 GO:0016874
SSENm1B012950T1	SSENf1A001574T1	GO:0008270 GO:0008745 GO:0009252 GO:0009253
-	SSENf1A001575T1	-
-	SSENf1A001578T1	GO:0005515
-	SSENf1A001578T2	GO:0005515
SSENm1B006541T1	SSENf1A001578T3	GO:0005515
SSENm1B023348T1	SSENf1A001579T1	-
-	SSENf1A001580T1	-
SSENm1B006379T1	SSENf1A001581T1	GO:0005488
SSENm1B017525T5	SSENf1A001585T1	-
SSENm1B017525T2	SSENf1A001585T2	-
SSENm1B017525T3	SSENf1A001585T3	-
SSENm1B017525T1	SSENf1A001585T4	-
-	SSENf1A001586T1	GO:0005525 GO:0005622 GO:0007264 GO:0016021
SSENm1B000563T1	SSENf1A001587T1	GO:0000028 GO:0000166 GO:0003676 GO:0006364 GO:0032545 GO:0034456
SSENm1B031594T1	SSENf1A001588T1	GO:0000445 GO:0006397
SSENm1B029872T1	SSENf1A001589T1	GO:0004672 GO:0005524 GO:0006468
-	SSENf1A001590T1	-
SSENm1B035049T2	SSENf1A001592T1	-
SSENm1B035049T1	SSENf1A001592T2	-
SSENm1B038621T1	SSENf1A001593T1	-
SSENm1B006169T2	SSENf1A001595T1	GO:0005089 GO:0005515 GO:0035023 GO:0043087
SSENm1B006169T1	SSENf1A001595T2	GO:0005089 GO:0005515 GO:0035023 GO:0043087
SSENm1B016417T2	SSENf1A001597T1	GO:0035091
SSENm1B016417T1	SSENf1A001597T2	GO:0035091
SSENm1B019498T1	SSENf1A001599T1	GO:0005089 GO:0005515 GO:0035023 GO:0043087
SSENm1B019498T2	SSENf1A001599T2	GO:0005089 GO:0005515 GO:0035023 GO:0043087
SSENm1B024833T1	SSENf1A001600T1	-
-	SSENf1A001602T1	GO:0006024 GO:0015012 GO:0016021
-	SSENf1A001602T2	GO:0006024 GO:0015012 GO:0016021
SSENm1B007496T1	SSENf1A001603T1	GO:0000104 GO:0006118 GO:0006119 GO:0009055 GO:0016021 GO:0018874 GO:0019643 GO:0045281
SSENm1B002247T4	SSENf1A001605T1	-
SSENm1B002247T1	SSENf1A001605T2	-
SSENm1B013564T1	SSENf1A001607T1	GO:0016021
SSENm1B013564T2	SSENf1A001607T2	GO:0016021
SSENm1B002440T5	SSENf1A001615T1	GO:0003146 GO:0004683 GO:0005516 GO:0005524 GO:0009069 GO:0046777 GO:0048793 GO:0060113
SSENm1B002440T6	SSENf1A001615T2	GO:0003146 GO:0004683 GO:0005516 GO:0005524 GO:0009069 GO:0046777 GO:0048793 GO:0060113
SSENm1B002440T3	SSENf1A001615T3	GO:0003146 GO:0004683 GO:0005516 GO:0005524 GO:0009069 GO:0046777 GO:0048793 GO:0060113
SSENm1B002440T1	SSENf1A001615T4	GO:0003146 GO:0004683 GO:0005516 GO:0005524 GO:0009069 GO:0046777 GO:0048793 GO:0060113
SSENm1B002440T2	SSENf1A001615T5	GO:0003146 GO:0004683 GO:0005516 GO:0005524 GO:0009069 GO:0046777 GO:0048793 GO:0060113
SSENm1B002440T4	SSENf1A001615T6	GO:0003146 GO:0004683 GO:0005516 GO:0005524 GO:0009069 GO:0046777 GO:0048793 GO:0060113
SSENm1B002440T7	SSENf1A001615T7	GO:0003146 GO:0004683 GO:0005516 GO:0005524 GO:0009069 GO:0046777 GO:0048793 GO:0060113
-	SSENf1A001615T8	GO:0004683 GO:0005516 GO:0005524 GO:0006468 GO:0009069
-	SSENf1A001616T1	-
SSENm1B046765T1	SSENf1A001617T1	GO:0005515 GO:0016020
SSENm1B013973T5	SSENf1A001623T1	GO:0004842 GO:0005515 GO:0016567
SSENm1B013973T4	SSENf1A001623T2	GO:0004842 GO:0005515 GO:0016567
SSENm1B013973T3	SSENf1A001623T3	GO:0004842 GO:0005515 GO:0016567
SSENm1B013973T2	SSENf1A001623T4	GO:0004842 GO:0005515 GO:0016567
SSENm1B013973T1	SSENf1A001623T5	GO:0004842 GO:0005515 GO:0016567
-	SSENf1A001623T6	GO:0004842 GO:0005515 GO:0016567
-	SSENf1A001624T1	-
SSENm1B014062T2	SSENf1A001626T1	GO:0005741 GO:0055085
SSENm1B014062T1	SSENf1A001626T2	GO:0005741 GO:0055085
SSENm1B048983T1	SSENf1A001627T1	-
SSENm1B044905T2	SSENf1A001628T1	GO:0006886 GO:0007420 GO:0016192 GO:0030131 GO:0048565
SSENm1B011538T1	SSENf1A001632T1	GO:0003677 GO:0004725 GO:0006470 GO:0006570 GO:0008138
SSENm1B011538T2	SSENf1A001632T2	GO:0003677 GO:0004725 GO:0006470 GO:0006570 GO:0008138
SSENm1B011538T3	SSENf1A001632T3	GO:0003677 GO:0004725 GO:0006470 GO:0006570 GO:0008138
SSENm1B011538T4	SSENf1A001632T4	GO:0003677 GO:0004725 GO:0006470 GO:0006570 GO:0008138
SSENm1B032069T1	SSENf1A001633T1	GO:0005576 GO:0006869 GO:0008289 GO:0042157
SSENm1B011479T1	SSENf1A001634T1	GO:0004383 GO:0004672 GO:0005524 GO:0005622 GO:0006144 GO:0006182 GO:0006468 GO:0016021 GO:0035556 GO:0046039
SSENm1B030658T1	SSENf1A001635T1	GO:0005249 GO:0006813 GO:0008076 GO:0051260 GO:0055085
SSENm1B009869T1	SSENf1A001636T1	-
-	SSENf1A001638T1	GO:0003676 GO:0046872
SSENm1B019060T1	SSENf1A001638T2	GO:0003676 GO:0046872
SSENm1B018591T1	SSENf1A001641T1	GO:0005509 GO:0005515 GO:0005576 GO:0007155
SSENm1B018591T2	SSENf1A001641T2	GO:0005509 GO:0005515 GO:0005576 GO:0007155
SSENm1B018591T3	SSENf1A001641T3	GO:0005509 GO:0005515 GO:0005576 GO:0007155
-	SSENf1A001642T1	-
SSENm1B024759T1	SSENf1A001644T1	GO:0005143 GO:0005576 GO:0006955 GO:0007165 GO:0008083 GO:0008283 GO:0040007 GO:0042022
-	SSENf1A001644T2	GO:0005143 GO:0005576 GO:0006955 GO:0007165 GO:0008083 GO:0008283 GO:0040007 GO:0042022
SSENm1B008593T1	SSENf1A001645T1	-
SSENm1B023772T2	SSENf1A001648T1	GO:0005515 GO:0016567 GO:0031463
SSENm1B023772T1	SSENf1A001648T2	GO:0005515 GO:0016567 GO:0031463
-	SSENf1A001648T3	GO:0005515 GO:0016567 GO:0031463
SSENm1B031988T1	SSENf1A001649T1	GO:0003841 GO:0008654 GO:0016020 GO:0042967 GO:0046486
SSENm1B006526T2	SSENf1A001651T1	GO:0016021 GO:0022857 GO:0055085
SSENm1B006526T1	SSENf1A001651T2	GO:0016021 GO:0022857 GO:0055085
-	SSENf1A001652T1	-
SSENm1B001328T1	SSENf1A001653T1	GO:0005515 GO:0005576 GO:0005579 GO:0006957 GO:0006958 GO:0019835
SSENm1B015490T1	SSENf1A001654T1	GO:0016021
SSENm1B022744T1	SSENf1A001655T1	GO:0005515 GO:0005783 GO:0016021 GO:0018400
SSENm1B015335T1	SSENf1A001658T1	GO:0004134 GO:0004135 GO:0005978 GO:0005982 GO:0005985
-	SSENf1A001658T2	GO:0004134 GO:0004135 GO:0005737 GO:0005978 GO:0005980 GO:0005982 GO:0005985 GO:0030247
SSENm1B015335T3	SSENf1A001658T3	GO:0004134 GO:0004135 GO:0005978 GO:0005982 GO:0005985
SSENm1B002301T6	SSENf1A001664T1	GO:0005515
SSENm1B002301T5	SSENf1A001664T2	GO:0005515
-	SSENf1A001664T3	GO:0005515
SSENm1B002301T3	SSENf1A001664T4	GO:0005515
SSENm1B002301T2	SSENf1A001664T5	GO:0005515
SSENm1B002301T1	SSENf1A001664T6	GO:0005515
SSENm1B021184T1	SSENf1A001666T1	GO:0005515 GO:0007165
-	SSENf1A001666T2	GO:0005515 GO:0007165
SSENm1B005972T1	SSENf1A001667T1	-
-	SSENf1A001668T1	-
SSENm1B011663T1	SSENf1A001669T1	GO:0004335 GO:0005524 GO:0005737 GO:0006012 GO:0046835
SSENm1B031703T1	SSENf1A001670T1	-
-	SSENf1A001671T1	-
SSENm1B033453T1	SSENf1A001672T1	GO:0004930 GO:0007186 GO:0016021
SSENm1B026757T1	SSENf1A001673T1	-
-	SSENf1A001674T1	-
SSENm1B026549T1	SSENf1A001678T1	GO:0003676 GO:0005524
SSENm1B026549T3	SSENf1A001678T2	GO:0003676 GO:0005524
-	SSENf1A001678T3	GO:0003676 GO:0005524
SSENm1B026549T2	SSENf1A001678T4	GO:0003676 GO:0005524
SSENm1B018540T4	SSENf1A001685T1	-
SSENm1B018540T2	SSENf1A001685T2	-
-	SSENf1A001685T3	-
SSENm1B018540T3	SSENf1A001685T4	-
SSENm1B018540T6	SSENf1A001685T5	-
SSENm1B018540T1	SSENf1A001685T6	-
SSENm1B018540T5	SSENf1A001685T7	-
SSENm1B008750T1	SSENf1A001687T1	-
-	SSENf1A001687T2	-
-	SSENf1A001691T1	-
SSENm1B024511T3	SSENf1A001691T2	GO:0005488
SSENm1B024511T4	SSENf1A001691T3	GO:0005488
-	SSENf1A001691T4	-
SSENm1B010336T1	SSENf1A001692T1	GO:0008270 GO:0016491 GO:0055114
SSENm1B019929T1	SSENf1A001693T1	GO:0003677 GO:0003700 GO:0005634 GO:0005667 GO:0006355 GO:0045449
SSENm1B012102T2	SSENf1A001695T1	GO:0003777 GO:0005524 GO:0005874 GO:0007018 GO:0008017 GO:0045298
SSENm1B012102T3	SSENf1A001695T2	GO:0003777 GO:0005524 GO:0005874 GO:0007018 GO:0008017 GO:0045298
SSENm1B017828T1	SSENf1A001696T1	GO:0005179 GO:0005576 GO:0007165
SSENm1B030388T1	SSENf1A001699T1	GO:0016021
SSENm1B030388T2	SSENf1A001699T2	GO:0016021
SSENm1B030388T3	SSENf1A001699T3	GO:0016021
SSENm1B033171T2	SSENf1A001701T1	GO:0005515
SSENm1B033171T1	SSENf1A001701T2	GO:0005515
SSENm1B005551T1	SSENf1A001703T1	GO:0004930 GO:0007186 GO:0016021
-	SSENf1A001703T2	GO:0004930 GO:0007186 GO:0016021
SSENm1B003022T1	SSENf1A001704T1	-
SSENm1B044825T1	SSENf1A001705T1	GO:0006464 GO:0008641
-	SSENf1A001707T1	GO:0005515
-	SSENf1A001707T2	GO:0005515
-	SSENf1A001710T1	-
SSENm1B021583T2	SSENf1A001710T2	-
SSENm1B021583T1	SSENf1A001710T3	-
SSENm1B049538T1	SSENf1A001711T1	-
SSENm1B033352T1	SSENf1A001712T1	GO:0009607 GO:0016021
SSENm1B001374T1	SSENf1A001714T1	GO:0004714 GO:0005524 GO:0005887 GO:0007169 GO:0018108 GO:0043548 GO:0043560 GO:0046777 GO:0071469
-	SSENf1A001714T2	GO:0004714 GO:0005524 GO:0005887 GO:0007169 GO:0018108 GO:0043548 GO:0043560 GO:0046777 GO:0071469
SSENm1B011945T1	SSENf1A001715T1	-
SSENm1B036568T1	SSENf1A001719T1	GO:0005509
-	SSENf1A001719T2	GO:0005509
-	SSENf1A001721T1	-
SSENm1B026945T1	SSENf1A001721T2	GO:0004657 GO:0006525 GO:0006561 GO:0006562 GO:0055114
-	SSENf1A001723T1	GO:0003700 GO:0005667 GO:0006355 GO:0043565 GO:0045449
SSENm1B016272T4	SSENf1A001723T2	GO:0003700 GO:0005667 GO:0006355 GO:0043565 GO:0045449
SSENm1B016272T3	SSENf1A001723T3	GO:0003700 GO:0005667 GO:0006355 GO:0043565 GO:0045449
SSENm1B016272T2	SSENf1A001723T4	GO:0003700 GO:0005667 GO:0006355 GO:0043565 GO:0045449
SSENm1B016272T1	SSENf1A001723T5	GO:0003700 GO:0005667 GO:0006355 GO:0043565 GO:0045449
-	SSENf1A001724T1	-
SSENm1B011955T1	SSENf1A001725T1	GO:0003676 GO:0005634 GO:0008270
-	SSENf1A001726T1	-
SSENm1B040130T3	SSENf1A001729T1	-
-	SSENf1A001729T2	-
SSENm1B040130T2	SSENf1A001729T3	-
SSENm1B024032T1	SSENf1A001730T1	GO:0007187 GO:0016021 GO:0016500
SSENm1B024886T1	SSENf1A001734T1	-
SSENm1B024886T1	SSENf1A001734T2	-
SSENm1B023532T1	SSENf1A001735T1	-
SSENm1B036700T1	SSENf1A001737T1	GO:0005515 GO:0016021 GO:0017158 GO:0050796
SSENm1B036700T2	SSENf1A001737T2	GO:0005515 GO:0016021 GO:0017158 GO:0050796
SSENm1B006883T1	SSENf1A001739T1	-
SSENm1B006883T2	SSENf1A001739T2	-
SSENm1B012958T3	SSENf1A001741T1	GO:0004930 GO:0007186 GO:0016021
-	SSENf1A001741T2	GO:0004930 GO:0007186 GO:0016021
SSENm1B034240T1	SSENf1A001742T1	-
SSENm1B000247T1	SSENf1A001743T1	GO:0005201 GO:0005578 GO:0005581
-	SSENf1A001744T1	-
SSENm1B044506T1	SSENf1A001746T1	GO:0005328 GO:0005332 GO:0005887 GO:0006814 GO:0006836 GO:0015812 GO:0015846 GO:0055085
-	SSENf1A001746T2	GO:0005328 GO:0005332 GO:0005887 GO:0006814 GO:0006836 GO:0015812 GO:0015846 GO:0055085
SSENm1B026257T1	SSENf1A001747T1	GO:0004930 GO:0004984 GO:0007187 GO:0007608 GO:0016021
SSENm1B013599T2	SSENf1A001750T1	GO:0005515
-	SSENf1A001750T2	GO:0005515
SSENm1B013599T1	SSENf1A001750T3	GO:0005515
-	SSENf1A001754T1	GO:0003779
SSENm1B037524T3	SSENf1A001754T2	GO:0003779
SSENm1B037524T1	SSENf1A001754T3	GO:0003779
-	SSENf1A001754T4	GO:0003779
-	SSENf1A001757T1	GO:0005515 GO:0008270
-	SSENf1A001757T2	GO:0005515 GO:0008270
SSENm1B008730T1	SSENf1A001757T3	GO:0005515 GO:0008270
SSENm1B014746T4	SSENf1A001758T1	GO:0004713 GO:0005515 GO:0005524 GO:0006468
SSENm1B004049T1	SSENf1A001760T1	GO:0006355 GO:0043565
-	SSENf1A001760T2	GO:0006355 GO:0043565
-	SSENf1A001762T1	GO:0005515 GO:0005856
SSENm1B041359T5	SSENf1A001762T2	GO:0005515
SSENm1B037127T1	SSENf1A001765T1	GO:0004952 GO:0005887 GO:0007195 GO:0007268
SSENm1B037127T2	SSENf1A001765T2	GO:0004952 GO:0005887 GO:0007195 GO:0007268
SSENm1B037127T3	SSENf1A001765T3	GO:0004952 GO:0005887 GO:0007195 GO:0007268
SSENm1B030849T1	SSENf1A001766T1	GO:0005525 GO:0005622 GO:0007264
SSENm1B044699T1	SSENf1A001768T1	GO:0005179 GO:0005576 GO:0007165
SSENm1B044699T2	SSENf1A001768T2	GO:0005179 GO:0005576 GO:0007165
-	SSENf1A001769T1	GO:0004930 GO:0007186 GO:0016021
SSENm1B002103T2	SSENf1A001774T1	-
-	SSENf1A001774T2	-
-	SSENf1A001774T3	-
SSENm1B001133T2	SSENf1A001776T1	GO:0008168 GO:0032259
-	SSENf1A001776T2	GO:0008168 GO:0032259
SSENm1B023909T1	SSENf1A001777T1	-
SSENm1B028557T1	SSENf1A001781T1	GO:0005515
SSENm1B028557T3	SSENf1A001781T2	GO:0005515
SSENm1B028557T4	SSENf1A001781T3	GO:0005515
SSENm1B028557T5	SSENf1A001781T4	GO:0005515
SSENm1B024881T1	SSENf1A001782T1	GO:0004930 GO:0007186 GO:0016021
SSENm1B003606T2	SSENf1A001785T1	GO:0005515
SSENm1B003606T2	SSENf1A001785T2	GO:0005515
SSENm1B003606T1	SSENf1A001785T3	GO:0005515
SSENm1B009588T1	SSENf1A001787T1	-
SSENm1B009588T2	SSENf1A001787T2	-
SSENm1B044308T1	SSENf1A001789T1	-
SSENm1B044308T2	SSENf1A001789T2	-
-	SSENf1A001791T1	-
-	SSENf1A001791T2	-
SSENm1B033439T1	SSENf1A001799T1	GO:0005515 GO:0005622 GO:0008270
SSENm1B033439T2	SSENf1A001799T2	GO:0005515 GO:0005622 GO:0008270
SSENm1B033439T3	SSENf1A001799T3	GO:0005515 GO:0005622 GO:0008270
SSENm1B033439T4	SSENf1A001799T4	GO:0005515 GO:0005622 GO:0008270
SSENm1B033439T6	SSENf1A001799T5	GO:0005515 GO:0005622 GO:0008270
SSENm1B033439T5	SSENf1A001799T6	GO:0005515 GO:0005622 GO:0008270
SSENm1B033439T7	SSENf1A001799T7	GO:0005515 GO:0005622 GO:0008270
SSENm1B033439T8	SSENf1A001799T8	GO:0005515 GO:0005622 GO:0008270
SSENm1B018238T1	SSENf1A001800T1	GO:0005622 GO:0046907
SSENm1B030294T2	SSENf1A001802T1	GO:0016787
SSENm1B030294T1	SSENf1A001802T2	GO:0016787
SSENm1B027709T1	SSENf1A001803T1	GO:0004930 GO:0007186 GO:0016021
SSENm1B047291T1	SSENf1A001804T1	GO:0005525 GO:0007264 GO:0016020
SSENm1B027776T1	SSENf1A001805T1	-
-	SSENf1A001808T1	GO:0008270
SSENm1B038399T2	SSENf1A001808T2	GO:0008270
SSENm1B038399T1	SSENf1A001808T3	GO:0008270
SSENm1B011703T1	SSENf1A001809T1	GO:0000049 GO:0000162 GO:0004826 GO:0005524 GO:0006432 GO:0006571 GO:0009094 GO:0009328
SSENm1B006594T1	SSENf1A001810T1	GO:0004108 GO:0005759 GO:0005975 GO:0006099 GO:0014823 GO:0046487
SSENm1B047990T1	SSENf1A001811T1	-
SSENm1B026176T2	SSENf1A001813T1	-
SSENm1B026176T1	SSENf1A001813T2	-
SSENm1B000495T1	SSENf1A001815T1	GO:0005680 GO:0090266
SSENm1B000495T2	SSENf1A001815T2	GO:0005680 GO:0090266
-	SSENf1A001816T1	GO:0005515
SSENm1B024107T1	SSENf1A001817T1	GO:0003774 GO:0003779 GO:0005524 GO:0006508 GO:0008234 GO:0016459 GO:0035479 GO:0048844
-	SSENf1A001819T1	-
-	SSENf1A001819T2	-
SSENm1B036220T1	SSENf1A001822T1	GO:0005737 GO:0046426 GO:0060334
SSENm1B036220T2	SSENf1A001822T2	GO:0005737 GO:0046426 GO:0060334
SSENm1B036220T3	SSENf1A001822T3	GO:0005737 GO:0046426 GO:0060334
SSENm1B027480T4	SSENf1A001826T1	GO:0016798
SSENm1B027480T1	SSENf1A001826T2	GO:0016798
SSENm1B027480T2	SSENf1A001826T3	GO:0016798
SSENm1B027480T5	SSENf1A001826T4	GO:0016798
SSENm1B011226T1	SSENf1A001827T1	GO:0005509 GO:0005886 GO:0007156
SSENm1B020618T1	SSENf1A001828T1	-
SSENm1B044781T1	SSENf1A001829T1	GO:0003677
SSENm1B016218T1	SSENf1A001830T1	GO:0016021
SSENm1B038600T1	SSENf1A001831T1	GO:0005515
SSENm1B002418T1	SSENf1A001834T1	-
SSENm1B036292T1	SSENf1A001835T1	-
SSENm1B032539T1	SSENf1A001836T1	GO:0005737 GO:0017089 GO:0046836 GO:0051861
SSENm1B045107T2	SSENf1A001838T1	GO:0005634 GO:0006355 GO:0043565
SSENm1B045107T1	SSENf1A001838T2	GO:0005634 GO:0006355 GO:0043565
SSENm1B035076T1	SSENf1A001839T1	GO:0004435 GO:0005515 GO:0007242 GO:0009395 GO:0035556 GO:0046339
SSENm1B028314T1	SSENf1A001840T1	GO:0006520 GO:0016491 GO:0055114
SSENm1B003742T1	SSENf1A001842T1	-
SSENm1B003742T2	SSENf1A001842T2	-
SSENm1B008039T1	SSENf1A001844T1	GO:0004850 GO:0005737 GO:0006206 GO:0009166 GO:0044206
-	SSENf1A001844T2	GO:0004850 GO:0005737 GO:0006206 GO:0009166 GO:0044206
SSENm1B006176T1	SSENf1A001845T1	GO:0004114 GO:0006144 GO:0007601 GO:0030553
SSENm1B047421T1	SSENf1A001846T1	-
SSENm1B015784T1	SSENf1A001847T1	-
SSENm1B012451T1	SSENf1A001848T1	-
SSENm1B032434T1	SSENf1A001849T1	GO:0003824 GO:0008152
SSENm1B014941T1	SSENf1A001851T1	GO:0000981 GO:0006357
SSENm1B014941T2	SSENf1A001851T2	GO:0000981 GO:0006357
SSENm1B038995T1	SSENf1A001855T1	-
SSENm1B038995T1	SSENf1A001855T2	-
SSENm1B038995T1	SSENf1A001855T3	-
SSENm1B038995T1	SSENf1A001855T4	-
SSENm1B037699T1	SSENf1A001856T1	-
-	SSENf1A001857T1	GO:0003707 GO:0004887 GO:0005634 GO:0006355 GO:0008270 GO:0030522 GO:0043401 GO:0043565
SSENm1B026451T1	SSENf1A001858T1	GO:0005515
-	SSENf1A001860T1	GO:0003677
-	SSENf1A001860T2	GO:0003677
SSENm1B002897T1	SSENf1A001861T1	GO:0006355 GO:0043565
SSENm1B002573T1	SSENf1A001862T1	-
SSENm1B042838T1	SSENf1A001864T1	GO:0016021
SSENm1B042838T2	SSENf1A001864T2	GO:0016021
SSENm1B003101T1	SSENf1A001865T1	GO:0016021
SSENm1B043336T1	SSENf1A001868T1	GO:0005515 GO:0008270
-	SSENf1A001868T2	GO:0005515 GO:0008270
SSENm1B043336T2	SSENf1A001868T3	GO:0005515 GO:0008270
SSENm1B031139T1	SSENf1A001869T1	-
SSENm1B007678T1	SSENf1A001870T1	GO:0005515 GO:0035556
-	SSENf1A001871T1	GO:0003676 GO:0005524 GO:0006457 GO:0046872 GO:0051082
-	SSENf1A001873T1	GO:0005509
SSENm1B021183T1	SSENf1A001873T2	GO:0005509 GO:0016021 GO:0016772
SSENm1B002648T1	SSENf1A001874T1	GO:0016311 GO:0016791
SSENm1B003557T1	SSENf1A001875T1	-
SSENm1B007583T4	SSENf1A001879T1	-
SSENm1B007583T3	SSENf1A001879T2	-
SSENm1B007583T1	SSENf1A001879T3	-
SSENm1B007583T2	SSENf1A001879T4	-
SSENm1B003513T1	SSENf1A001880T1	-
SSENm1B025356T1	SSENf1A001881T1	-
SSENm1B014211T1	SSENf1A001883T1	GO:0016491 GO:0055114
-	SSENf1A001883T2	GO:0016491 GO:0055114
SSENm1B003733T2	SSENf1A001886T1	GO:0005509 GO:0005515 GO:0016020
SSENm1B003733T3	SSENf1A001886T2	GO:0005509 GO:0005515 GO:0016020
SSENm1B003733T1	SSENf1A001886T3	GO:0005509 GO:0005515 GO:0016020
SSENm1B003191T1	SSENf1A001887T1	GO:0005887 GO:0007187 GO:0007213 GO:0007268 GO:0016907 GO:0030054 GO:0040012 GO:0045211
SSENm1B040962T1	SSENf1A001888T1	-
SSENm1B013702T4	SSENf1A001891T1	GO:0005515 GO:0005634 GO:0005737 GO:0006606 GO:0008565
SSENm1B013702T2	SSENf1A001891T2	GO:0005515 GO:0005634 GO:0005737 GO:0006606 GO:0008565
SSENm1B013702T3	SSENf1A001891T3	GO:0005515 GO:0005634 GO:0005737 GO:0006606 GO:0008565
SSENm1B010108T1	SSENf1A001892T1	GO:0016021
SSENm1B008047T1	SSENf1A001893T1	GO:0003676 GO:0005515 GO:0046872
SSENm1B007378T1	SSENf1A001894T1	GO:0035556
-	SSENf1A001902T1	GO:0004930 GO:0007186 GO:0016021
-	SSENf1A001902T2	GO:0004930 GO:0007186 GO:0016021
-	SSENf1A001902T3	GO:0004930 GO:0007186 GO:0016021
SSENm1B014158T1	SSENf1A001903T1	GO:0006605 GO:0009941 GO:0015450 GO:0016021 GO:0071806
SSENm1B008854T1	SSENf1A001905T1	GO:0004478 GO:0005524 GO:0006555 GO:0006556 GO:0006730 GO:0046872
SSENm1B008854T2	SSENf1A001905T2	GO:0004478 GO:0005524 GO:0006555 GO:0006556 GO:0006730 GO:0046872
-	SSENf1A001907T1	GO:0005096 GO:0043547
-	SSENf1A001907T2	GO:0005096 GO:0043547
SSENm1B043628T1	SSENf1A001910T1	GO:0003700 GO:0005634 GO:0005667 GO:0006355 GO:0045449 GO:0046983
SSENm1B043628T3	SSENf1A001910T2	GO:0003700 GO:0005634 GO:0005667 GO:0006355 GO:0045449 GO:0046983
SSENm1B043628T2	SSENf1A001910T3	GO:0003700 GO:0005634 GO:0005667 GO:0006355 GO:0045449 GO:0046983
SSENm1B030378T1	SSENf1A001911T1	-
SSENm1B030269T1	SSENf1A001912T1	GO:0005515
SSENm1B039761T1	SSENf1A001917T1	-
SSENm1B004583T1	SSENf1A001918T1	GO:0007165
SSENm1B039990T1	SSENf1A001919T1	GO:0004252 GO:0005044 GO:0005515 GO:0006508 GO:0007165 GO:0016020
-	SSENf1A001922T1	-
-	SSENf1A001922T2	-
-	SSENf1A001922T3	-
SSENm1B004684T1	SSENf1A001923T1	GO:0005509
SSENm1B007819T1	SSENf1A001924T1	GO:0000166 GO:0005634
SSENm1B045973T1	SSENf1A001925T1	GO:0003676 GO:0046872
SSENm1B027143T1	SSENf1A001926T1	GO:0005315 GO:0006817 GO:0016020
SSENm1B024255T1	SSENf1A001927T1	-
SSENm1B004517T2	SSENf1A001930T1	-
SSENm1B004517T3	SSENf1A001930T2	-
-	SSENf1A001930T3	-
SSENm1B002963T2	SSENf1A001932T1	GO:0000042 GO:0005515
SSENm1B002963T1	SSENf1A001932T2	GO:0000042 GO:0005515
SSENm1B045469T1	SSENf1A001933T1	GO:0004930 GO:0007186 GO:0016021
SSENm1B016165T1	SSENf1A001934T1	-
-	SSENf1A001935T1	-
SSENm1B000658T1	SSENf1A001937T1	GO:0003697 GO:0004519 GO:0005634 GO:0006289
-	SSENf1A001937T2	GO:0003697 GO:0004519 GO:0005634 GO:0006289
SSENm1B008374T1	SSENf1A001938T1	GO:0005515
SSENm1B048214T1	SSENf1A001946T1	GO:0004438 GO:0004725 GO:0006570 GO:0035335 GO:0046856 GO:0052629
SSENm1B048214T2	SSENf1A001946T2	GO:0004438 GO:0004725 GO:0006570 GO:0035335 GO:0046856 GO:0052629
SSENm1B048214T4	SSENf1A001946T3	GO:0004438 GO:0004725 GO:0006570 GO:0035335 GO:0046856 GO:0052629
SSENm1B048214T6	SSENf1A001946T4	GO:0004438 GO:0004725 GO:0006570 GO:0035335 GO:0046856 GO:0052629
-	SSENf1A001946T5	GO:0004725 GO:0006470 GO:0006570
SSENm1B048214T7	SSENf1A001946T6	GO:0004438 GO:0004725 GO:0006570 GO:0035335 GO:0046856 GO:0052629
SSENm1B048214T3	SSENf1A001946T7	GO:0004438 GO:0004725 GO:0006570 GO:0035335 GO:0046856 GO:0052629
-	SSENf1A001946T8	GO:0004725 GO:0006470 GO:0006570
-	SSENf1A001947T1	GO:0016021
SSENm1B031746T1	SSENf1A001951T1	GO:0005515
SSENm1B031746T3	SSENf1A001951T2	GO:0005515
SSENm1B031746T2	SSENf1A001951T3	GO:0005515
SSENm1B031746T4	SSENf1A001951T4	GO:0005515
SSENm1B042273T1	SSENf1A001952T1	-
SSENm1B025399T1	SSENf1A001953T1	GO:0004252 GO:0006508 GO:0070008
SSENm1B006149T1	SSENf1A001954T1	GO:0003735 GO:0005840 GO:0006412 GO:0042254
-	SSENf1A001959T1	GO:0005515
SSENm1B016997T1	SSENf1A001959T2	GO:0005515
-	SSENf1A001959T3	GO:0005515
-	SSENf1A001959T4	GO:0005515
SSENm1B016997T1	SSENf1A001959T5	GO:0005515
SSENm1B034657T1	SSENf1A001960T1	GO:0005524 GO:0014044 GO:0021854 GO:0045162 GO:0048592 GO:0048794 GO:0048914 GO:0048929 GO:0048932 GO:0048933 GO:0051875
-	SSENf1A001961T1	GO:0004930 GO:0007186 GO:0016021
SSENm1B029135T1	SSENf1A001963T1	GO:0004930 GO:0005515 GO:0007186 GO:0016021
-	SSENf1A001963T2	GO:0005515
SSENm1B015032T2	SSENf1A001965T1	GO:0005515 GO:0005622 GO:0008270
SSENm1B015032T1	SSENf1A001965T2	GO:0005515 GO:0005622 GO:0008270
SSENm1B049881T1	SSENf1A001969T1	GO:0003707 GO:0004879 GO:0005634 GO:0006355 GO:0008270 GO:0030522 GO:0043401 GO:0043565
-	SSENf1A001969T2	GO:0003707 GO:0004879 GO:0005634 GO:0006355 GO:0008270 GO:0043401 GO:0043565
SSENm1B049881T2	SSENf1A001969T3	GO:0003707 GO:0004879 GO:0005634 GO:0006355 GO:0008270 GO:0030522 GO:0043401 GO:0043565
SSENm1B049881T3	SSENf1A001969T4	GO:0003707 GO:0004879 GO:0005634 GO:0006355 GO:0008270 GO:0030522 GO:0043401 GO:0043565
SSENm1B000435T2	SSENf1A001971T1	GO:0003779 GO:0005737 GO:0005856 GO:0019898
SSENm1B000435T1	SSENf1A001971T2	GO:0003779 GO:0005737 GO:0005856 GO:0019898
SSENm1B023499T4	SSENf1A001976T1	GO:0007165
SSENm1B023499T3	SSENf1A001976T2	GO:0007165
SSENm1B023499T2	SSENf1A001976T3	GO:0007165
-	SSENf1A001976T4	GO:0007165
SSENm1B023499T1	SSENf1A001976T5	GO:0007165
SSENm1B017838T1	SSENf1A001977T1	GO:0008270
SSENm1B018409T2	SSENf1A001979T1	GO:0005515
SSENm1B018409T1	SSENf1A001979T2	GO:0005515
SSENm1B040221T1	SSENf1A001980T1	-
SSENm1B008786T2	SSENf1A001982T1	GO:0004345 GO:0006006 GO:0006098 GO:0006749 GO:0050661 GO:0055114
SSENm1B008786T3	SSENf1A001982T2	GO:0004345 GO:0006006 GO:0006098 GO:0006749 GO:0050661 GO:0055114
SSENm1B036991T1	SSENf1A001983T1	GO:0005922 GO:0007154
SSENm1B010046T1	SSENf1A001985T1	GO:0060575
SSENm1B010046T2	SSENf1A001985T2	GO:0060575
-	SSENf1A001986T1	-
SSENm1B027099T1	SSENf1A001987T1	GO:0006996 GO:0044464 GO:0044763
SSENm1B040135T5	SSENf1A001993T1	GO:0005515
-	SSENf1A001993T2	GO:0005515
SSENm1B040135T2	SSENf1A001993T3	GO:0005515
SSENm1B040135T1	SSENf1A001993T4	GO:0005515
SSENm1B040135T3	SSENf1A001993T5	GO:0005515
SSENm1B040135T4	SSENf1A001993T6	GO:0005515
SSENm1B045640T2	SSENf1A001996T1	GO:0003723
SSENm1B045640T3	SSENf1A001996T2	GO:0003723
SSENm1B045640T1	SSENf1A001996T3	GO:0003723
SSENm1B048567T1	SSENf1A001997T1	GO:0005515
-	SSENf1A001998T1	-
SSENm1B005000T1	SSENf1A001999T1	-
SSENm1B017024T1	SSENf1A002000T1	-
SSENm1B018779T1	SSENf1A002007T1	GO:0005515 GO:0005856
SSENm1B018779T2	SSENf1A002007T2	GO:0005515 GO:0005856
SSENm1B018779T5	SSENf1A002007T3	GO:0005515 GO:0005856
SSENm1B018779T4	SSENf1A002007T4	GO:0005515 GO:0005856
SSENm1B018779T6	SSENf1A002007T5	GO:0005515 GO:0005856
SSENm1B018779T7	SSENf1A002007T6	GO:0005515 GO:0005856
-	SSENf1A002007T7	GO:0005856
SSENm1B015198T1	SSENf1A002008T1	-
SSENm1B020634T1	SSENf1A002009T1	GO:0005484 GO:0005794 GO:0006886 GO:0016020 GO:0016192 GO:0061025
SSENm1B008022T1	SSENf1A002010T1	-
SSENm1B047500T1	SSENf1A002013T1	GO:0005515
SSENm1B047500T2	SSENf1A002013T2	GO:0005515
SSENm1B047500T5	SSENf1A002013T3	GO:0005515
SSENm1B047680T1	SSENf1A002014T1	-
-	SSENf1A002017T1	-
SSENm1B022863T4	SSENf1A002017T2	-
SSENm1B022863T1	SSENf1A002017T3	-
SSENm1B002862T1	SSENf1A002019T1	-
-	SSENf1A002019T2	-
SSENm1B009683T1	SSENf1A002020T1	GO:0000786 GO:0003677 GO:0005634 GO:0006334
SSENm1B001071T1	SSENf1A002021T1	GO:0003676 GO:0004803 GO:0006313 GO:0006508 GO:0008234
SSENm1B012645T1	SSENf1A002022T1	-
SSENm1B046400T1	SSENf1A002024T1	GO:0005515
SSENm1B046400T2	SSENf1A002024T2	GO:0005515
-	SSENf1A002025T1	-
[truncated: 62,632 more rows]

## Sheet: Female_male_orthology
Feml_gene	Feml_isoforms	Copies_Male	Feml_scaff	synteni	Male_SseLGom	Male_gene	Male_isoforms	Copies_Feml
SSENf1A000001	1	unique_gene	Sosen1_s0148	syntenic	SseLG6	SSENm1B024328	1	unique_gene
SSENf1A000002	1	unique_gene	Sosen1_s0590	syntenic	SseLG19	SSENm1B013760	1	unique_gene
SSENf1A000004	2	unique_gene	Sosen1_s3052	syntenic	SseLG10	SSENm1B017394	1	dup_gene
SSENf1A000006	2	unique_gene	Sosen1_s0538	syntenic	SseLG12	SSENm1B036401	3	unique_gene
SSENf1A000007	1	unique_gene	Sosen1_s2009	syntenic	scf7180000014534	SSENm1B040245	1	unique_gene
SSENf1A000015	8	unique_gene	Sosen1_s0093	syntenic	SseLG9	SSENm1B037709	9	unique_gene
SSENf1A000016	1	unique_gene	Sosen1_s0041	syntenic	SseLG21	SSENm1B018784	1	unique_gene
SSENf1A000017	1	unique_gene	Sosen1_s2544	syntenic	SseLG1	SSENm1B010974	1	unique_gene
SSENf1A000018	1	unique_gene	Sosen1_s0905	syntenic	SseLG20	SSENm1B040161	4	dup_gene
SSENf1A000019	1	unique_gene	Sosen1_s0651	syntenic	SseLG3	SSENm1B005211	2	unique_gene
SSENf1A000023	3	unique_gene	Sosen1_s0016	syntenic	SseLG2	SSENm1B029488	4	unique_gene
SSENf1A000026	3	unique_gene	Sosen1_s0793	syntenic	SseLG6	SSENm1B013224	3	unique_gene
SSENf1A000028	2	unique_gene	Sosen1_s3194	syntenic	SseLG21	SSENm1B005365	1	dup_gene
SSENf1A000030	2	unique_gene	Sosen1_s0743	syntenic	SseLG18	SSENm1B048499	1	unique_gene
SSENf1A000032	2	unique_gene	Sosen1_s0028	syntenic	SseLG9	SSENm1B034118	1	unique_gene
SSENf1A000033	1	unique_gene	Sosen1_s2598	no_syntenic	SseLG19	SSENm1B024877	1	dup_gene
SSENf1A000035	2	unique_gene	Sosen1_s1015	syntenic	SseLG1	SSENm1B001001	2	unique_gene
SSENf1A000036	1	unique_gene	Sosen1_s0237	syntenic	SseLG2	SSENm1B022618	2	unique_gene
SSENf1A000037	1	unique_gene	Sosen1_s0033	syntenic	SseLG1	SSENm1B031815	1	unique_gene
SSENf1A000038	1	unique_gene	Sosen1_s2950	no_syntenic	SseLG2	SSENm1B044229	1	dup_gene
SSENf1A000040	2	unique_gene	Sosen1_s0234	syntenic	SseLG18	SSENm1B033701	2	unique_gene
SSENf1A000041	1	unique_gene	Sosen1_s0006	syntenic	SseLG9	SSENm1B018221	1	unique_gene
SSENf1A000043	1	unique_gene	Sosen1_s1332	syntenic	SseLG9	SSENm1B010208	1	unique_gene
SSENf1A000046	3	unique_gene	Sosen1_s0157	syntenic	SseLG10	SSENm1B039715	3	unique_gene
SSENf1A000047	1	unique_gene	Sosen1_s1424	syntenic	scf7180000013600	SSENm1B039559	1	unique_gene
SSENf1A000049	2	unique_gene	Sosen1_s0389	syntenic	SseLG17	SSENm1B022346	1	unique_gene
SSENf1A000050	1	unique_gene	Sosen1_s1492	syntenic	SseLG21	SSENm1B045647	2	unique_gene
SSENf1A000053	2	unique_gene	Sosen1_s0762	syntenic	SseLG12	SSENm1B015685	2	unique_gene
SSENf1A000055	1	unique_gene	Sosen1_s0857	syntenic	SseLG19	SSENm1B023838	1	unique_gene
SSENf1A000056	1	unique_gene	Sosen1_s1953	syntenic	SseLG18	SSENm1B015708	1	unique_gene
SSENf1A000057	1	unique_gene	Sosen1_s0219	syntenic	SseLG13	SSENm1B020409	1	unique_gene
SSENf1A000058	1	unique_gene	Sosen1_s2981	no_syntenic	SseLG17	SSENm1B027815	1	dup_gene
SSENf1A000059	1	unique_gene	Sosen1_s1176	syntenic	SseLG9	SSENm1B002316	1	unique_gene
SSENf1A000060	1	unique_gene	Sosen1_s1304	syntenic	SseLG13	SSENm1B012681	1	unique_gene
SSENf1A000061	1	unique_gene	Sosen1_s0528	syntenic	SseLG3	SSENm1B005520	1	unique_gene
SSENf1A000066	4	unique_gene	Sosen1_s0582	syntenic	SseLG2	SSENm1B015560	4	unique_gene
SSENf1A000075	4	unique_gene	Sosen1_s0309	syntenic	SseLG18	SSENm1B000503	3	unique_gene
SSENf1A000077	2	unique_gene	Sosen1_s1071	syntenic	SseLG1	SSENm1B049672	1	unique_gene
SSENf1A000080	3	unique_gene	Sosen1_s0332	no_syntenic	scf7180000014794	SSENm1B013063	10	unique_gene
SSENf1A000081	1	unique_gene	Sosen1_s0406	syntenic	SseLG16	SSENm1B025590	1	unique_gene
SSENf1A000082	1	unique_gene	Sosen1_s0852	syntenic	SseLG10	SSENm1B028670	1	unique_gene
SSENf1A000083	1	unique_gene	Sosen1_s0260	syntenic	SseLG11	SSENm1B013568	1	unique_gene
SSENf1A000084	1	unique_gene	Sosen1_s2775	no_syntenic	SseLG13	SSENm1B011006	1	unique_gene
SSENf1A000085	1	unique_gene	Sosen1_s0050	syntenic	SseLG3	SSENm1B044294	1	unique_gene
SSENf1A000086	1	unique_gene	Sosen1_s1072	syntenic	SseLG21	SSENm1B005505	2	unique_gene
SSENf1A000087	1	unique_gene	Sosen1_s1927	syntenic	SseLG11	SSENm1B011891	2	unique_gene
SSENf1A000088	1	unique_gene	Sosen1_s1635	syntenic	scf7180000014119	SSENm1B021196	1	unique_gene
SSENf1A000089	1	unique_gene	Sosen1_s1641	syntenic	SseLG6	SSENm1B033387	1	dup_gene
SSENf1A000090	1	unique_gene	Sosen1_s0058	syntenic	SseLG18	SSENm1B003258	1	unique_gene
SSENf1A000094	4	unique_gene	Sosen1_s0364	syntenic	SseLG1	SSENm1B016644	4	unique_gene
SSENf1A000096	2	unique_gene	Sosen1_s0960	syntenic	SseLG5	SSENm1B043810	2	unique_gene
SSENf1A000097	1	unique_gene	Sosen1_s0436	syntenic	SseLG6	SSENm1B039223	1	dup_gene
SSENf1A000099	1	unique_gene	Sosen1_s0330	syntenic	SseLG16	SSENm1B004257	1	unique_gene
SSENf1A000102	3	unique_gene	Sosen1_s0719	syntenic	SseLG1	SSENm1B040940	5	unique_gene
SSENf1A000104	1	unique_gene	Sosen1_s1334	syntenic	SseLG5	SSENm1B016189	1	unique_gene
SSENf1A000105	1	unique_gene	Sosen1_s0260	syntenic	scf7180000013882	SSENm1B023531	3	unique_gene
SSENf1A000106	1	unique_gene	Sosen1_s2580	no_syntenic	scf7180000017326	SSENm1B031843	3	dup_gene
SSENf1A000108	2	unique_gene	Sosen1_s0197	syntenic	SseLG12	SSENm1B000686	2	unique_gene
SSENf1A000111	3	unique_gene	Sosen1_s0182	syntenic	SseLG14	SSENm1B019886	3	unique_gene
SSENf1A000112	1	unique_gene	Sosen1_s0455	syntenic	SseLG11	SSENm1B024512	1	unique_gene
SSENf1A000114	2	unique_gene	Sosen1_s0173	syntenic	SseLG5	SSENm1B001146	2	unique_gene
SSENf1A000115	1	unique_gene	Sosen1_s0528	syntenic	SseLG3	SSENm1B040603	1	unique_gene
SSENf1A000119	2	unique_gene	Sosen1_s0764	syntenic	SseLG12	SSENm1B038669	1	unique_gene
SSENf1A000120	1	unique_gene	Sosen1_s1205	syntenic	SseLG4	SSENm1B027661	1	unique_gene
SSENf1A000122	1	unique_gene	Sosen1_s1744	syntenic	SseLG3	SSENm1B031320	1	unique_gene
SSENf1A000124	2	unique_gene	Sosen1_s0156	syntenic	SseLG18	SSENm1B042039	2	unique_gene
SSENf1A000129	5	unique_gene	Sosen1_s1975	syntenic	SseLG4	SSENm1B007172	5	dup_gene
SSENf1A000130	1	unique_gene	Sosen1_s0382	syntenic	SseLG6	SSENm1B020176	1	unique_gene
SSENf1A000131	1	unique_gene	Sosen1_s0629	syntenic	SseLG9	SSENm1B048688	1	unique_gene
SSENf1A000134	3	unique_gene	Sosen1_s0400	syntenic	SseLG9	SSENm1B039031	3	unique_gene
SSENf1A000135	1	unique_gene	Sosen1_s0191	syntenic	SseLG1	SSENm1B002814	1	unique_gene
SSENf1A000136	1	unique_gene	Sosen1_s0008	syntenic	SseLG3	SSENm1B035996	1	unique_gene
SSENf1A000139	2	unique_gene	Sosen1_s0002	syntenic	SseLG1	SSENm1B022259	2	unique_gene
SSENf1A000140	1	unique_gene	Sosen1_s0030	syntenic	SseLG21	SSENm1B019695	1	unique_gene
SSENf1A000141	1	unique_gene	Sosen1_s2013	syntenic	SseLG15	SSENm1B017985	1	unique_gene
SSENf1A000143	2	unique_gene	Sosen1_s0148	syntenic	SseLG6	SSENm1B005486	1	unique_gene
SSENf1A000151	8	unique_gene	Sosen1_s2708	no_syntenic	SseLG1	SSENm1B036596	5	dup_gene
SSENf1A000152	1	unique_gene	Sosen1_s0486	syntenic	SseLG2	SSENm1B003802	1	unique_gene
SSENf1A000154	2	unique_gene	Sosen1_s0941	syntenic	SseLG5	SSENm1B029233	2	unique_gene
SSENf1A000158	3	unique_gene	Sosen1_s0211	syntenic	SseLG8	SSENm1B046389	3	unique_gene
SSENf1A000159	1	unique_gene	Sosen1_s0960	syntenic	SseLG5	SSENm1B001804	1	unique_gene
SSENf1A000160	1	unique_gene	Sosen1_s1098	syntenic	SseLG11	SSENm1B032126	1	unique_gene
SSENf1A000163	3	unique_gene	Sosen1_s0295	syntenic	scf7180000013210	SSENm1B009163	3	unique_gene
SSENf1A000166	3	unique_gene	Sosen1_s1778	no_syntenic	SseLG13	SSENm1B047863	3	dup_gene
SSENf1A000170	4	unique_gene	Sosen1_s0117	syntenic	SseLG10	SSENm1B045886	3	unique_gene
SSENf1A000174	4	unique_gene	Sosen1_s0346	syntenic	SseLG3	SSENm1B048392	4	unique_gene
SSENf1A000175	1	unique_gene	Sosen1_s0039	syntenic	SseLG13	SSENm1B012252	1	unique_gene
SSENf1A000176	1	unique_gene	Sosen1_s0625	syntenic	SseLG16	SSENm1B010525	1	unique_gene
SSENf1A000180	4	unique_gene	Sosen1_s0092	syntenic	SseLG13	SSENm1B039081	3	unique_gene
SSENf1A000182	2	unique_gene	Sosen1_s2117	syntenic	SseLG16	SSENm1B015644	3	unique_gene
SSENf1A000183	1	unique_gene	Sosen1_s2035	syntenic	scf7180000015769	SSENm1B012216	1	unique_gene
SSENf1A000184	1	unique_gene	Sosen1_s0320	syntenic	SseLG17	SSENm1B037773	1	unique_gene
SSENf1A000185	1	unique_gene	Sosen1_s0893	syntenic	SseLG7	SSENm1B012665	1	unique_gene
SSENf1A000186	1	unique_gene	Sosen1_s0384	syntenic	SseLG5	SSENm1B049175	1	unique_gene
SSENf1A000187	1	unique_gene	Sosen1_s0685	syntenic	SseLG2	SSENm1B045026	1	unique_gene
SSENf1A000188	1	unique_gene	Sosen1_s1541	syntenic	SseLG6	SSENm1B038604	1	unique_gene
SSENf1A000189	1	unique_gene	Sosen1_s0416	syntenic	SseLG13	SSENm1B003328	5	dup_gene
SSENf1A000190	1	unique_gene	Sosen1_s1393	syntenic	SseLG19	SSENm1B007788	1	unique_gene
SSENf1A000192	2	unique_gene	Sosen1_s0898	syntenic	SseLG16	SSENm1B041048	2	unique_gene
SSENf1A000193	1	unique_gene	Sosen1_s0248	syntenic	SseLG7	SSENm1B030957	1	unique_gene
SSENf1A000194	1	unique_gene	Sosen1_s0638	syntenic	SseLG6	SSENm1B016315	1	unique_gene
SSENf1A000195	1	unique_gene	Sosen1_s0945	syntenic	SseLG20	SSENm1B003507	1	unique_gene
SSENf1A000196	1	unique_gene	Sosen1_s0150	syntenic	SseLG2	SSENm1B017477	1	unique_gene
SSENf1A000197	1	unique_gene	Sosen1_s1625	syntenic	SseLG14	SSENm1B026850	1	unique_gene
SSENf1A000198	1	unique_gene	Sosen1_s1313	syntenic	SseLG17	SSENm1B025873	1	unique_gene
SSENf1A000199	1	unique_gene	Sosen1_s1444	syntenic	scf7180000014306	SSENm1B010271	1	dup_gene
SSENf1A000202	3	unique_gene	Sosen1_s0607	syntenic	SseLG20	SSENm1B037685	1	unique_gene
SSENf1A000203	1	unique_gene	Sosen1_s0455	syntenic	SseLG11	SSENm1B025862	4	unique_gene
SSENf1A000205	2	unique_gene	Sosen1_s2653	syntenic	SseLG18	SSENm1B040922	2	unique_gene
SSENf1A000207	2	unique_gene	Sosen1_s0345	syntenic	SseLG6	SSENm1B004686	2	dup_gene
SSENf1A000208	1	unique_gene	Sosen1_s0155	syntenic	SseLG1	SSENm1B014593	1	unique_gene
SSENf1A000211	1	unique_gene	Sosen1_s0141	syntenic	SseLG13	SSENm1B041856	1	unique_gene
SSENf1A000212	1	unique_gene	Sosen1_s0651	syntenic	SseLG3	SSENm1B030653	2	dup_gene
SSENf1A000215	2	unique_gene	Sosen1_s0209	syntenic	SseLG16	SSENm1B003539	3	unique_gene
SSENf1A000216	1	unique_gene	Sosen1_s1815	syntenic	SseLG13	SSENm1B017855	4	dup_gene
SSENf1A000218	2	unique_gene	Sosen1_s0021	syntenic	SseLG7	SSENm1B024786	2	unique_gene
SSENf1A000220	2	unique_gene	Sosen1_s0010	syntenic	SseLG12	SSENm1B007576	2	dup_gene
SSENf1A000221	1	unique_gene	Sosen1_s0005	no_syntenic	SseLG2	SSENm1B020952	1	unique_gene
SSENf1A000230	1	unique_gene	Sosen1_s0701	syntenic	SseLG16	SSENm1B027336	1	unique_gene
SSENf1A000231	1	unique_gene	Sosen1_s0222	syntenic	SseLG19	SSENm1B023814	1	unique_gene
SSENf1A000232	1	unique_gene	Sosen1_s0225	syntenic	SseLG15	SSENm1B027828	1	unique_gene
SSENf1A000235	3	unique_gene	Sosen1_s1287	syntenic	SseLG3	SSENm1B005744	3	dup_gene
SSENf1A000236	1	unique_gene	Sosen1_s0588	syntenic	SseLG18	SSENm1B048447	1	dup_gene
SSENf1A000237	1	unique_gene	Sosen1_s0112	syntenic	SseLG11	SSENm1B027719	1	unique_gene
SSENf1A000242	3	unique_gene	Sosen1_s0360	syntenic	SseLG9	SSENm1B017252	3	unique_gene
SSENf1A000243	1	unique_gene	Sosen1_s0181	syntenic	SseLG17	SSENm1B016299	1	unique_gene
SSENf1A000247	4	unique_gene	Sosen1_s0018	syntenic	SseLG11	SSENm1B005682	5	unique_gene
SSENf1A000248	1	unique_gene	Sosen1_s0240	syntenic	SseLG3	SSENm1B001904	1	unique_gene
SSENf1A000249	1	unique_gene	Sosen1_s1919	syntenic	SseLG10	SSENm1B038271	1	unique_gene
SSENf1A000251	2	unique_gene	Sosen1_s0139	syntenic	SseLG5	SSENm1B006839	2	unique_gene
SSENf1A000252	1	unique_gene	Sosen1_s0710	syntenic	SseLG1	SSENm1B034767	1	dup_gene
SSENf1A000254	2	unique_gene	Sosen1_s1267	syntenic	SseLG11	SSENm1B044455	2	unique_gene
SSENf1A000255	1	unique_gene	Sosen1_s1925	syntenic	SseLG12	SSENm1B021564	1	unique_gene
SSENf1A000257	2	unique_gene	Sosen1_s0074	syntenic	SseLG4	SSENm1B022221	2	unique_gene
SSENf1A000258	1	unique_gene	Sosen1_s0544	syntenic	SseLG4	SSENm1B013342	1	unique_gene
SSENf1A000260	1	unique_gene	Sosen1_s0232	syntenic	SseLG7	SSENm1B003153	1	unique_gene
SSENf1A000264	4	unique_gene	Sosen1_s1956	syntenic	scf7180000012978	SSENm1B030212	4	unique_gene
SSENf1A000266	2	unique_gene	Sosen1_s1504	syntenic	SseLG19	SSENm1B015338	2	unique_gene
SSENf1A000270	1	unique_gene	Sosen1_s0350	syntenic	SseLG20	SSENm1B026928	1	unique_gene
SSENf1A000273	3	unique_gene	Sosen1_s0510	syntenic	SseLG7	SSENm1B028276	3	unique_gene
SSENf1A000274	1	unique_gene	Sosen1_s0614	syntenic	SseLG4	SSENm1B003713	1	unique_gene
SSENf1A000275	1	unique_gene	Sosen1_s0164	syntenic	SseLG7	SSENm1B005977	1	unique_gene
SSENf1A000277	1	unique_gene	Sosen1_s0693	syntenic	SseLG2	SSENm1B029231	1	unique_gene
SSENf1A000279	2	unique_gene	Sosen1_s0775	syntenic	SseLG20	SSENm1B015801	2	unique_gene
SSENf1A000281	2	unique_gene	Sosen1_s0028	syntenic	SseLG9	SSENm1B021975	1	unique_gene
SSENf1A000285	4	unique_gene	Sosen1_s0128	syntenic	SseLG21	SSENm1B009855	4	unique_gene
SSENf1A000294	1	unique_gene	Sosen1_s0080	syntenic	SseLG14	SSENm1B030346	1	unique_gene
SSENf1A000295	1	unique_gene	Sosen1_s3430	syntenic	SseLG18	SSENm1B006059	1	dup_gene
SSENf1A000297	2	unique_gene	Sosen1_s0122	syntenic	SseLG6	SSENm1B004629	2	unique_gene
SSENf1A000298	1	unique_gene	Sosen1_s0734	syntenic	SseLG19	SSENm1B035189	1	unique_gene
SSENf1A000299	1	unique_gene	Sosen1_s0631	syntenic	SseLG11	SSENm1B031593	1	unique_gene
SSENf1A000300	1	unique_gene	Sosen1_s1366	syntenic	SseLG12	SSENm1B004464	4	unique_gene
SSENf1A000301	1	unique_gene	Sosen1_s0097	syntenic	SseLG19	SSENm1B004910	1	unique_gene
SSENf1A000302	1	unique_gene	Sosen1_s0054	syntenic	SseLG5	SSENm1B039180	1	unique_gene
SSENf1A000303	1	unique_gene	Sosen1_s0856	syntenic	SseLG19	SSENm1B030379	1	unique_gene
SSENf1A000304	1	unique_gene	Sosen1_s0395	syntenic	SseLG9	SSENm1B024372	1	unique_gene
SSENf1A000306	2	unique_gene	Sosen1_s0302	syntenic	SseLG2	SSENm1B031455	1	unique_gene
SSENf1A000309	3	unique_gene	Sosen1_s0761	syntenic	SseLG2	SSENm1B027534	3	unique_gene
SSENf1A000310	1	unique_gene	Sosen1_s1351	syntenic	SseLG18	SSENm1B028791	1	unique_gene
SSENf1A000311	1	unique_gene	Sosen1_s0012	syntenic	SseLG15	SSENm1B026773	1	unique_gene
SSENf1A000313	2	unique_gene	Sosen1_s0512	syntenic	SseLG6	SSENm1B047810	2	unique_gene
SSENf1A000314	1	unique_gene	Sosen1_s0826	syntenic	SseLG20	SSENm1B003311	1	unique_gene
SSENf1A000315	1	unique_gene	Sosen1_s0399	syntenic	SseLG20	SSENm1B030536	1	unique_gene
SSENf1A000318	3	unique_gene	Sosen1_s1697	syntenic	SseLG3	SSENm1B021869	3	unique_gene
SSENf1A000319	1	unique_gene	Sosen1_s0598	syntenic	scf7180000014842	SSENm1B032166	1	unique_gene
SSENf1A000322	2	unique_gene	Sosen1_s2852	syntenic	SseLG2	SSENm1B047584	2	unique_gene
SSENf1A000323	1	unique_gene	Sosen1_s0043	syntenic	SseLG3	SSENm1B018829	1	unique_gene
SSENf1A000326	3	unique_gene	Sosen1_s0339	syntenic	SseLG10	SSENm1B040956	2	unique_gene
SSENf1A000327	1	unique_gene	Sosen1_s2043	no_syntenic	SseLG4	SSENm1B028758	1	unique_gene
SSENf1A000328	1	unique_gene	Sosen1_s0116	syntenic	SseLG21	SSENm1B030036	1	unique_gene
SSENf1A000332	4	unique_gene	Sosen1_s0072	syntenic	SseLG10	SSENm1B032239	4	unique_gene
SSENf1A000333	1	unique_gene	Sosen1_s0731	syntenic	SseLG19	SSENm1B024450	1	unique_gene
SSENf1A000334	1	unique_gene	Sosen1_s0274	syntenic	SseLG1	SSENm1B026021	1	unique_gene
SSENf1A000335	1	unique_gene	Sosen1_s1761	syntenic	SseLG5	SSENm1B020418	4	dup_gene
SSENf1A000336	1	unique_gene	Sosen1_s1080	syntenic	SseLG19	SSENm1B020963	1	unique_gene
SSENf1A000340	4	unique_gene	Sosen1_s1749	syntenic	SseLG13	SSENm1B023002	5	unique_gene
SSENf1A000342	2	unique_gene	Sosen1_s0049	syntenic	SseLG19	SSENm1B024285	2	unique_gene
SSENf1A000345	3	dup_gene	Sosen1_s1863	no_syntenic	scf7180000015785	SSENm1B003804	1	unique_gene
SSENf1A000345	3	dup_gene	Sosen1_s1863	syntenic	SseLG17	SSENm1B024718	3	unique_gene
SSENf1A000346	1	unique_gene	Sosen1_s0933	syntenic	SseLG1	SSENm1B046538	1	unique_gene
SSENf1A000347	1	unique_gene	Sosen1_s0334	syntenic	SseLG4	SSENm1B020946	2	unique_gene
SSENf1A000349	2	unique_gene	Sosen1_s1756	syntenic	SseLG1	SSENm1B000846	1	unique_gene
SSENf1A000350	1	unique_gene	Sosen1_s0068	syntenic	SseLG18	SSENm1B011970	2	unique_gene
SSENf1A000351	1	unique_gene	Sosen1_s0059	syntenic	SseLG8	SSENm1B032363	1	unique_gene
SSENf1A000364	13	unique_gene	Sosen1_s0014	syntenic	SseLG9	SSENm1B013880	12	unique_gene
SSENf1A000365	1	unique_gene	Sosen1_s0005	syntenic	SseLG2	SSENm1B005869	1	unique_gene
SSENf1A000366	1	unique_gene	Sosen1_s0115	syntenic	SseLG15	SSENm1B007618	1	unique_gene
SSENf1A000371	5	unique_gene	Sosen1_s0950	no_syntenic	SseLG5	SSENm1B003234	5	unique_gene
SSENf1A000372	1	unique_gene	Sosen1_s1109	syntenic	SseLG14	SSENm1B041410	1	unique_gene
SSENf1A000373	1	unique_gene	Sosen1_s1606	syntenic	SseLG7	SSENm1B035024	2	unique_gene
SSENf1A000374	1	unique_gene	Sosen1_s1027	syntenic	SseLG11	SSENm1B038001	1	unique_gene
SSENf1A000375	1	unique_gene	Sosen1_s0465	syntenic	SseLG18	SSENm1B037619	1	unique_gene
SSENf1A000376	1	unique_gene	Sosen1_s1889	syntenic	SseLG9	SSENm1B025761	1	unique_gene
SSENf1A000377	1	unique_gene	Sosen1_s0889	syntenic	SseLG20	SSENm1B046135	1	unique_gene
SSENf1A000378	1	unique_gene	Sosen1_s0563	syntenic	SseLG3	SSENm1B036067	1	unique_gene
SSENf1A000382	3	unique_gene	Sosen1_s0132	syntenic	SseLG20	SSENm1B048370	2	unique_gene
SSENf1A000383	1	unique_gene	Sosen1_s0186	syntenic	SseLG7	SSENm1B021740	1	unique_gene
SSENf1A000386	3	unique_gene	Sosen1_s0184	syntenic	SseLG8	SSENm1B006546	4	unique_gene
SSENf1A000387	1	unique_gene	Sosen1_s1469	syntenic	SseLG17	SSENm1B000553	1	dup_gene
SSENf1A000389	2	unique_gene	Sosen1_s0320	syntenic	SseLG17	SSENm1B005363	2	unique_gene
SSENf1A000391	2	unique_gene	Sosen1_s1398	syntenic	SseLG7	SSENm1B047918	2	unique_gene
SSENf1A000395	1	unique_gene	Sosen1_s2717	no_syntenic	scf7180000014839	SSENm1B028774	1	unique_gene
SSENf1A000405	6	unique_gene	Sosen1_s0611	syntenic	SseLG8	SSENm1B047563	7	unique_gene
SSENf1A000406	1	unique_gene	Sosen1_s0004	syntenic	SseLG14	SSENm1B029417	1	unique_gene
SSENf1A000412	2	unique_gene	Sosen1_s2050	syntenic	SseLG2	SSENm1B032165	2	unique_gene
SSENf1A000413	1	unique_gene	Sosen1_s0618	syntenic	SseLG5	SSENm1B007139	1	unique_gene
SSENf1A000416	3	unique_gene	Sosen1_s0175	syntenic	SseLG7	SSENm1B006531	1	unique_gene
SSENf1A000417	1	unique_gene	Sosen1_s0018	syntenic	SseLG11	SSENm1B026526	1	unique_gene
SSENf1A000418	1	unique_gene	Sosen1_s1565	syntenic	SseLG5	SSENm1B005317	1	unique_gene
SSENf1A000419	1	unique_gene	Sosen1_s1352	syntenic	SseLG19	SSENm1B045880	1	unique_gene
SSENf1A000420	1	unique_gene	Sosen1_s1747	syntenic	SseLG1	SSENm1B042866	1	dup_gene
SSENf1A000422	2	unique_gene	Sosen1_s0591	syntenic	SseLG4	SSENm1B048373	3	unique_gene
SSENf1A000423	1	unique_gene	Sosen1_s1113	syntenic	SseLG16	SSENm1B019403	1	unique_gene
SSENf1A000424	1	unique_gene	Sosen1_s0553	syntenic	SseLG6	SSENm1B001014	1	unique_gene
SSENf1A000425	1	unique_gene	Sosen1_s1451	syntenic	scf7180000015690	SSENm1B016435	1	unique_gene
SSENf1A000426	1	unique_gene	Sosen1_s1109	syntenic	SseLG14	SSENm1B034484	1	unique_gene
SSENf1A000429	3	unique_gene	Sosen1_s1144	syntenic	SseLG3	SSENm1B013507	3	unique_gene
SSENf1A000434	5	unique_gene	Sosen1_s0416	syntenic	SseLG13	SSENm1B009353	3	unique_gene
SSENf1A000435	1	unique_gene	Sosen1_s0385	syntenic	SseLG9	SSENm1B037417	1	unique_gene
SSENf1A000436	1	unique_gene	Sosen1_s0097	syntenic	SseLG15	SSENm1B044734	1	unique_gene
SSENf1A000437	1	unique_gene	Sosen1_s0284	syntenic	SseLG1	SSENm1B040124	1	unique_gene
SSENf1A000438	1	unique_gene	Sosen1_s0277	syntenic	SseLG6	SSENm1B006876	1	unique_gene
SSENf1A000440	1	unique_gene	Sosen1_s0589	syntenic	SseLG17	SSENm1B004451	1	unique_gene
SSENf1A000443	3	unique_gene	Sosen1_s0819	syntenic	SseLG4	SSENm1B025575	2	unique_gene
SSENf1A000444	1	unique_gene	Sosen1_s0020	syntenic	SseLG7	SSENm1B008896	1	unique_gene
SSENf1A000445	1	unique_gene	Sosen1_s0157	syntenic	SseLG10	SSENm1B025252	2	unique_gene
SSENf1A000446	1	unique_gene	Sosen1_s2435	no_syntenic	scf7180000013247	SSENm1B002015	1	unique_gene
SSENf1A000447	1	unique_gene	Sosen1_s0049	syntenic	SseLG9	SSENm1B026893	1	unique_gene
SSENf1A000449	1	unique_gene	Sosen1_s0586	syntenic	SseLG12	SSENm1B020364	1	unique_gene
SSENf1A000450	1	unique_gene	Sosen1_s0419	syntenic	SseLG16	SSENm1B025673	1	unique_gene
SSENf1A000452	1	unique_gene	Sosen1_s0326	syntenic	SseLG10	SSENm1B024937	1	unique_gene
SSENf1A000455	3	unique_gene	Sosen1_s0058	syntenic	SseLG18	SSENm1B039196	3	unique_gene
SSENf1A000456	1	unique_gene	Sosen1_s0818	syntenic	SseLG11	SSENm1B037712	1	unique_gene
SSENf1A000461	4	unique_gene	Sosen1_s0079	syntenic	SseLG21	SSENm1B004266	3	unique_gene
SSENf1A000464	3	unique_gene	Sosen1_s0146	syntenic	SseLG1	SSENm1B044146	3	unique_gene
SSENf1A000466	2	unique_gene	Sosen1_s0077	syntenic	SseLG11	SSENm1B046510	1	unique_gene
SSENf1A000467	1	unique_gene	Sosen1_s0285	syntenic	SseLG12	SSENm1B000240	1	unique_gene
SSENf1A000468	1	unique_gene	Sosen1_s0012	syntenic	SseLG15	SSENm1B034753	1	unique_gene
SSENf1A000469	1	unique_gene	Sosen1_s0534	syntenic	SseLG16	SSENm1B034117	1	unique_gene
SSENf1A000470	1	unique_gene	Sosen1_s0937	syntenic	SseLG11	SSENm1B027226	2	unique_gene
SSENf1A000474	4	unique_gene	Sosen1_s0095	syntenic	SseLG4	SSENm1B015693	4	unique_gene
SSENf1A000476	2	unique_gene	Sosen1_s1413	syntenic	scf7180000015118	SSENm1B031957	2	unique_gene
SSENf1A000477	1	unique_gene	Sosen1_s0298	syntenic	scf7180000013869	SSENm1B023025	3	unique_gene
SSENf1A000478	1	unique_gene	Sosen1_s0006	syntenic	SseLG9	SSENm1B032010	1	unique_gene
SSENf1A000479	1	unique_gene	Sosen1_s0715	syntenic	SseLG3	SSENm1B028089	2	unique_gene
SSENf1A000480	1	unique_gene	Sosen1_s0555	syntenic	SseLG11	SSENm1B015542	1	unique_gene
SSENf1A000483	3	unique_gene	Sosen1_s2158	syntenic	SseLG1	SSENm1B000252	2	unique_gene
SSENf1A000489	4	unique_gene	Sosen1_s2335	no_syntenic	SseLG20	SSENm1B003080	6	unique_gene
SSENf1A000491	2	unique_gene	Sosen1_s1068	syntenic	SseLG21	SSENm1B024674	2	unique_gene
SSENf1A000492	1	unique_gene	Sosen1_s0282	syntenic	SseLG10	SSENm1B003352	1	unique_gene
SSENf1A000493	1	unique_gene	Sosen1_s0619	syntenic	SseLG16	SSENm1B000864	1	unique_gene
SSENf1A000500	7	unique_gene	Sosen1_s0666	syntenic	SseLG8	SSENm1B011765	6	unique_gene
SSENf1A000504	4	unique_gene	Sosen1_s0856	syntenic	SseLG19	SSENm1B041798	4	unique_gene
SSENf1A000505	1	unique_gene	Sosen1_s0356	syntenic	SseLG15	SSENm1B034691	1	unique_gene
SSENf1A000506	1	unique_gene	Sosen1_s0325	syntenic	SseLG11	SSENm1B006753	1	unique_gene
SSENf1A000507	1	unique_gene	Sosen1_s0095	syntenic	SseLG4	SSENm1B044579	1	unique_gene
SSENf1A000509	2	unique_gene	Sosen1_s1355	syntenic	SseLG15	SSENm1B018212	3	unique_gene
SSENf1A000511	2	unique_gene	Sosen1_s0251	syntenic	SseLG13	SSENm1B044249	2	unique_gene
SSENf1A000512	1	unique_gene	Sosen1_s1549	syntenic	SseLG21	SSENm1B007860	2	dup_gene
SSENf1A000514	2	unique_gene	Sosen1_s1354	syntenic	SseLG20	SSENm1B035511	2	unique_gene
SSENf1A000515	1	unique_gene	Sosen1_s1921	syntenic	scf7180000015389	SSENm1B046401	1	unique_gene
SSENf1A000516	1	unique_gene	Sosen1_s2125	syntenic	SseLG1	SSENm1B005541	1	unique_gene
SSENf1A000517	1	unique_gene	Sosen1_s1133	syntenic	SseLG3	SSENm1B034492	1	unique_gene
SSENf1A000519	2	unique_gene	Sosen1_s0316	syntenic	SseLG21	SSENm1B032529	2	unique_gene
SSENf1A000520	1	unique_gene	Sosen1_s0269	syntenic	SseLG3	SSENm1B015275	1	unique_gene
SSENf1A000527	6	unique_gene	Sosen1_s0222	syntenic	SseLG19	SSENm1B008147	6	unique_gene
SSENf1A000528	1	unique_gene	Sosen1_s0207	syntenic	SseLG15	SSENm1B035262	1	unique_gene
SSENf1A000531	3	unique_gene	Sosen1_s0454	syntenic	SseLG5	SSENm1B003932	3	unique_gene
SSENf1A000534	2	unique_gene	Sosen1_s0225	syntenic	SseLG15	SSENm1B000994	2	unique_gene
SSENf1A000536	2	unique_gene	Sosen1_s0318	syntenic	SseLG17	SSENm1B039601	2	unique_gene
SSENf1A000538	2	unique_gene	Sosen1_s1463	syntenic	SseLG14	SSENm1B047517	2	unique_gene
SSENf1A000541	3	unique_gene	Sosen1_s0040	syntenic	SseLG8	SSENm1B037185	2	unique_gene
SSENf1A000543	2	unique_gene	Sosen1_s1328	syntenic	SseLG3	SSENm1B016597	2	unique_gene
SSENf1A000544	1	unique_gene	Sosen1_s0105	syntenic	SseLG1	SSENm1B028278	1	unique_gene
SSENf1A000545	1	unique_gene	Sosen1_s0061	syntenic	SseLG8	SSENm1B004763	1	unique_gene
SSENf1A000547	2	unique_gene	Sosen1_s0125	syntenic	SseLG16	SSENm1B038029	1	unique_gene
SSENf1A000550	3	unique_gene	Sosen1_s0037	syntenic	SseLG8	SSENm1B026693	2	unique_gene
SSENf1A000551	1	unique_gene	Sosen1_s0114	syntenic	SseLG10	SSENm1B038928	1	unique_gene
SSENf1A000552	1	unique_gene	Sosen1_s2386	syntenic	SseLG4	SSENm1B039508	1	dup_gene
SSENf1A000554	2	unique_gene	Sosen1_s0253	syntenic	SseLG3	SSENm1B033695	2	unique_gene
SSENf1A000556	2	unique_gene	Sosen1_s1536	syntenic	SseLG7	SSENm1B000127	1	unique_gene
SSENf1A000558	2	unique_gene	Sosen1_s0165	syntenic	SseLG15	SSENm1B048299	2	unique_gene
SSENf1A000563	5	unique_gene	Sosen1_s0105	syntenic	SseLG1	SSENm1B026247	4	unique_gene
SSENf1A000565	2	unique_gene	Sosen1_s3632	syntenic	SseLG13	SSENm1B017491	1	dup_gene
SSENf1A000567	1	unique_gene	Sosen1_s0275	syntenic	SseLG12	SSENm1B040695	1	unique_gene
SSENf1A000571	2	unique_gene	Sosen1_s1716	no_syntenic	SseLG10	SSENm1B040437	1	dup_gene
SSENf1A000572	1	unique_gene	Sosen1_s0501	syntenic	SseLG19	SSENm1B046855	1	unique_gene
SSENf1A000576	4	unique_gene	Sosen1_s1176	syntenic	SseLG9	SSENm1B007003	3	unique_gene
SSENf1A000579	2	unique_gene	Sosen1_s0512	syntenic	SseLG6	SSENm1B028947	2	unique_gene
SSENf1A000582	2	unique_gene	Sosen1_s0906	syntenic	SseLG12	SSENm1B028110	2	unique_gene
SSENf1A000587	5	unique_gene	Sosen1_s1005	syntenic	SseLG12	SSENm1B011111	5	unique_gene
SSENf1A000589	2	unique_gene	Sosen1_s0972	syntenic	SseLG19	SSENm1B019803	2	unique_gene
SSENf1A000591	2	unique_gene	Sosen1_s0533	syntenic	SseLG14	SSENm1B003883	2	unique_gene
SSENf1A000592	1	unique_gene	Sosen1_s1286	syntenic	SseLG11	SSENm1B028528	1	unique_gene
SSENf1A000598	6	unique_gene	Sosen1_s0313	syntenic	SseLG1	SSENm1B016996	1	unique_gene
SSENf1A000599	1	unique_gene	Sosen1_s0110	syntenic	SseLG9	SSENm1B017622	1	unique_gene
SSENf1A000601	2	unique_gene	Sosen1_s1151	syntenic	SseLG18	SSENm1B016101	3	unique_gene
SSENf1A000602	1	unique_gene	Sosen1_s0066	syntenic	SseLG1	SSENm1B043468	1	unique_gene
SSENf1A000604	1	unique_gene	Sosen1_s1438	syntenic	scf7180000014306	SSENm1B003096	1	unique_gene
SSENf1A000605	1	unique_gene	Sosen1_s1671	syntenic	SseLG20	SSENm1B036503	1	unique_gene
SSENf1A000608	3	unique_gene	Sosen1_s1250	syntenic	SseLG13	SSENm1B005040	3	unique_gene
SSENf1A000614	6	unique_gene	Sosen1_s0903	syntenic	SseLG10	SSENm1B011309	6	unique_gene
SSENf1A000617	3	unique_gene	Sosen1_s0182	syntenic	SseLG14	SSENm1B017059	3	unique_gene
SSENf1A000618	1	unique_gene	Sosen1_s1489	syntenic	scf7180000013172	SSENm1B010769	1	unique_gene
SSENf1A000619	1	unique_gene	Sosen1_s0463	syntenic	SseLG17	SSENm1B008826	1	unique_gene
SSENf1A000621	2	unique_gene	Sosen1_s0005	syntenic	SseLG2	SSENm1B022770	2	unique_gene
SSENf1A000623	2	unique_gene	Sosen1_s1178	syntenic	SseLG5	SSENm1B039794	2	unique_gene
SSENf1A000627	4	unique_gene	Sosen1_s0147	syntenic	SseLG1	SSENm1B011848	4	unique_gene
SSENf1A000628	1	unique_gene	Sosen1_s0572	syntenic	SseLG4	SSENm1B000395	2	unique_gene
SSENf1A000632	3	unique_gene	Sosen1_s0109	syntenic	SseLG7	SSENm1B021463	3	unique_gene
SSENf1A000633	1	unique_gene	Sosen1_s1741	syntenic	scf7180000012718	SSENm1B008962	1	unique_gene
SSENf1A000636	3	unique_gene	Sosen1_s0318	syntenic	SseLG17	SSENm1B036231	3	unique_gene
SSENf1A000637	1	unique_gene	Sosen1_s0962	syntenic	SseLG9	SSENm1B045034	4	dup_gene
SSENf1A000640	3	unique_gene	Sosen1_s2427	syntenic	SseLG9	SSENm1B002286	1	unique_gene
SSENf1A000642	2	unique_gene	Sosen1_s0084	syntenic	SseLG3	SSENm1B037055	4	unique_gene
SSENf1A000645	1	unique_gene	Sosen1_s0299	syntenic	SseLG19	SSENm1B048656	1	unique_gene
SSENf1A000646	1	unique_gene	Sosen1_s0610	syntenic	SseLG11	SSENm1B002885	1	unique_gene
SSENf1A000648	2	unique_gene	Sosen1_s1774	syntenic	scf7180000014490	SSENm1B040649	3	unique_gene
SSENf1A000649	1	unique_gene	Sosen1_s1984	no_syntenic	scf7180000012598	SSENm1B034997	1	unique_gene
SSENf1A000650	1	unique_gene	Sosen1_s0014	syntenic	SseLG9	SSENm1B032392	1	unique_gene
SSENf1A000651	1	unique_gene	Sosen1_s1088	syntenic	SseLG11	SSENm1B016730	1	unique_gene
SSENf1A000655	4	unique_gene	Sosen1_s1609	syntenic	SseLG19	SSENm1B022454	3	unique_gene
SSENf1A000658	3	unique_gene	Sosen1_s1710	syntenic	SseLG1	SSENm1B013904	7	dup_gene
SSENf1A000659	1	unique_gene	Sosen1_s2585	syntenic	SseLG4	SSENm1B003302	1	dup_gene
SSENf1A000660	1	unique_gene	Sosen1_s0106	syntenic	SseLG4	SSENm1B046367	1	unique_gene
SSENf1A000666	6	unique_gene	Sosen1_s1588	syntenic	SseLG4	SSENm1B041103	6	unique_gene
SSENf1A000668	2	unique_gene	Sosen1_s1019	syntenic	SseLG14	SSENm1B031555	2	unique_gene
SSENf1A000670	2	unique_gene	Sosen1_s0762	syntenic	SseLG12	SSENm1B021126	2	unique_gene
SSENf1A000671	1	unique_gene	Sosen1_s0088	syntenic	SseLG14	SSENm1B031153	1	unique_gene
SSENf1A000673	2	unique_gene	Sosen1_s2620	syntenic	SseLG17	SSENm1B039222	3	unique_gene
SSENf1A000674	1	unique_gene	Sosen1_s0007	syntenic	SseLG18	SSENm1B037910	1	unique_gene
SSENf1A000676	1	unique_gene	Sosen1_s0700	syntenic	SseLG20	SSENm1B046292	1	unique_gene
SSENf1A000677	1	unique_gene	Sosen1_s0745	syntenic	SseLG4	SSENm1B043932	1	unique_gene
SSENf1A000678	1	unique_gene	Sosen1_s1223	syntenic	SseLG9	SSENm1B026970	1	unique_gene
SSENf1A000680	2	unique_gene	Sosen1_s1052	syntenic	SseLG11	SSENm1B038716	2	unique_gene
SSENf1A000684	4	unique_gene	Sosen1_s0557	syntenic	SseLG15	SSENm1B002973	3	unique_gene
SSENf1A000685	1	unique_gene	Sosen1_s0893	syntenic	SseLG7	SSENm1B007996	1	dup_gene
SSENf1A000687	2	unique_gene	Sosen1_s0055	syntenic	SseLG3	SSENm1B041841	2	unique_gene
SSENf1A000688	1	unique_gene	Sosen1_s0180	syntenic	SseLG4	SSENm1B046593	1	unique_gene
SSENf1A000689	1	unique_gene	Sosen1_s0615	syntenic	SseLG7	SSENm1B001486	2	unique_gene
SSENf1A000690	1	unique_gene	Sosen1_s0035	syntenic	SseLG17	SSENm1B026654	4	unique_gene
SSENf1A000691	1	unique_gene	Sosen1_s0097	syntenic	SseLG15	SSENm1B012230	1	unique_gene
SSENf1A000694	3	unique_gene	Sosen1_s0018	syntenic	SseLG11	SSENm1B044605	3	unique_gene
SSENf1A000695	1	unique_gene	Sosen1_s0278	syntenic	SseLG18	SSENm1B007038	1	unique_gene
SSENf1A000699	4	unique_gene	Sosen1_s0708	syntenic	SseLG10	SSENm1B026071	2	unique_gene
SSENf1A000700	1	unique_gene	Sosen1_s1119	syntenic	SseLG10	SSENm1B014116	1	unique_gene
SSENf1A000703	3	unique_gene	Sosen1_s0795	syntenic	SseLG1	SSENm1B016287	1	unique_gene
SSENf1A000704	1	unique_gene	Sosen1_s0876	syntenic	scf7180000014784	SSENm1B015771	2	unique_gene
SSENf1A000705	1	unique_gene	Sosen1_s2583	no_syntenic	SseLG21	SSENm1B021266	1	unique_gene
SSENf1A000706	1	unique_gene	Sosen1_s1086	syntenic	SseLG11	SSENm1B006475	1	unique_gene
SSENf1A000707	1	unique_gene	Sosen1_s0480	syntenic	SseLG19	SSENm1B016031	4	dup_gene
SSENf1A000708	1	unique_gene	Sosen1_s0570	syntenic	SseLG20	SSENm1B034680	2	unique_gene
SSENf1A000709	1	unique_gene	Sosen1_s0887	syntenic	SseLG12	SSENm1B035248	1	unique_gene
SSENf1A000710	1	unique_gene	Sosen1_s0288	syntenic	SseLG6	SSENm1B019342	1	unique_gene
SSENf1A000711	1	unique_gene	Sosen1_s2567	syntenic	SseLG4	SSENm1B019999	1	unique_gene
SSENf1A000712	1	unique_gene	Sosen1_s1345	syntenic	SseLG19	SSENm1B031267	1	dup_gene
SSENf1A000713	1	unique_gene	Sosen1_s0060	syntenic	SseLG4	SSENm1B033392	1	unique_gene
SSENf1A000714	1	unique_gene	Sosen1_s1500	syntenic	SseLG8	SSENm1B043041	1	unique_gene
SSENf1A000717	3	unique_gene	Sosen1_s0271	syntenic	SseLG15	SSENm1B040261	3	unique_gene
SSENf1A000718	1	unique_gene	Sosen1_s0193	syntenic	SseLG4	SSENm1B024670	1	unique_gene
SSENf1A000720	2	unique_gene	Sosen1_s1432	syntenic	scf7180000015481	SSENm1B021991	1	unique_gene
SSENf1A000723	3	unique_gene	Sosen1_s0346	syntenic	SseLG3	SSENm1B004338	2	unique_gene
SSENf1A000725	2	unique_gene	Sosen1_s0082	syntenic	SseLG19	SSENm1B047792	2	unique_gene
SSENf1A000727	2	unique_gene	Sosen1_s0142	syntenic	SseLG13	SSENm1B025333	3	unique_gene
SSENf1A000728	1	unique_gene	Sosen1_s2014	syntenic	SseLG4	SSENm1B039211	1	unique_gene
SSENf1A000729	1	unique_gene	Sosen1_s0079	syntenic	SseLG21	SSENm1B029845	5	dup_gene
SSENf1A000730	1	unique_gene	Sosen1_s0322	syntenic	SseLG18	SSENm1B047952	2	unique_gene
SSENf1A000732	2	unique_gene	Sosen1_s0060	syntenic	SseLG4	SSENm1B001791	2	unique_gene
SSENf1A000733	1	unique_gene	Sosen1_s0378	syntenic	SseLG2	SSENm1B032460	1	unique_gene
SSENf1A000737	4	unique_gene	Sosen1_s1449	syntenic	SseLG16	SSENm1B030592	4	unique_gene
SSENf1A000738	1	unique_gene	Sosen1_s1535	syntenic	SseLG15	SSENm1B038168	1	unique_gene
SSENf1A000739	1	unique_gene	Sosen1_s2518	syntenic	SseLG9	SSENm1B008899	1	unique_gene
SSENf1A000741	2	unique_gene	Sosen1_s0086	syntenic	SseLG8	SSENm1B027298	2	unique_gene
SSENf1A000742	1	unique_gene	Sosen1_s1245	syntenic	SseLG20	SSENm1B015276	1	unique_gene
SSENf1A000745	2	unique_gene	Sosen1_s0017	syntenic	SseLG2	SSENm1B016437	2	unique_gene
SSENf1A000746	1	unique_gene	Sosen1_s0354	syntenic	SseLG16	SSENm1B029336	1	unique_gene
SSENf1A000747	1	unique_gene	Sosen1_s0147	syntenic	SseLG1	SSENm1B004027	1	unique_gene
SSENf1A000750	3	unique_gene	Sosen1_s1503	syntenic	SseLG1	SSENm1B005427	5	unique_gene
SSENf1A000751	1	unique_gene	Sosen1_s1410	syntenic	SseLG6	SSENm1B032570	1	unique_gene
SSENf1A000753	2	unique_gene	Sosen1_s0715	syntenic	SseLG3	SSENm1B042350	2	unique_gene
SSENf1A000754	1	unique_gene	Sosen1_s1535	syntenic	SseLG15	SSENm1B003324	1	unique_gene
SSENf1A000758	4	unique_gene	Sosen1_s1924	syntenic	SseLG8	SSENm1B032987	4	unique_gene
SSENf1A000762	1	unique_gene	Sosen1_s0453	syntenic	SseLG1	SSENm1B019307	1	unique_gene
SSENf1A000763	1	unique_gene	Sosen1_s0374	syntenic	SseLG11	SSENm1B018817	2	unique_gene
SSENf1A000770	6	unique_gene	Sosen1_s0114	syntenic	SseLG10	SSENm1B030690	6	unique_gene
SSENf1A000772	2	unique_gene	Sosen1_s0520	syntenic	SseLG11	SSENm1B006126	1	unique_gene
SSENf1A000773	1	unique_gene	Sosen1_s0150	syntenic	SseLG2	SSENm1B036134	1	unique_gene
SSENf1A000774	1	unique_gene	Sosen1_s1055	syntenic	SseLG5	SSENm1B015645	1	unique_gene
SSENf1A000778	4	unique_gene	Sosen1_s2176	syntenic	SseLG5	SSENm1B037043	3	dup_gene
SSENf1A000779	1	unique_gene	Sosen1_s1048	syntenic	SseLG1	SSENm1B034138	1	unique_gene
SSENf1A000780	1	unique_gene	Sosen1_s1025	syntenic	SseLG4	SSENm1B027662	1	unique_gene
SSENf1A000781	1	unique_gene	Sosen1_s0014	syntenic	SseLG9	SSENm1B015574	1	unique_gene
SSENf1A000786	5	unique_gene	Sosen1_s0420	syntenic	SseLG1	SSENm1B009112	5	unique_gene
SSENf1A000787	1	unique_gene	Sosen1_s0292	syntenic	SseLG2	SSENm1B000684	1	unique_gene
SSENf1A000789	2	unique_gene	Sosen1_s0603	syntenic	SseLG11	SSENm1B011235	4	unique_gene
SSENf1A000790	1	unique_gene	Sosen1_s0639	syntenic	SseLG4	SSENm1B021468	1	unique_gene
SSENf1A000793	2	unique_gene	Sosen1_s2241	no_syntenic	SseLG16	SSENm1B026321	1	dup_gene
SSENf1A000794	1	unique_gene	Sosen1_s0026	syntenic	SseLG21	SSENm1B024353	1	unique_gene
SSENf1A000796	2	unique_gene	Sosen1_s0827	syntenic	SseLG8	SSENm1B047811	1	unique_gene
SSENf1A000801	3	unique_gene	Sosen1_s0067	syntenic	SseLG16	SSENm1B041689	3	unique_gene
SSENf1A000802	1	unique_gene	Sosen1_s1072	syntenic	SseLG21	SSENm1B021088	2	unique_gene
SSENf1A000804	1	unique_gene	Sosen1_s0121	syntenic	SseLG9	SSENm1B033911	1	unique_gene
SSENf1A000806	1	unique_gene	Sosen1_s0515	syntenic	SseLG13	SSENm1B042792	1	unique_gene
SSENf1A000808	2	unique_gene	Sosen1_s0247	syntenic	SseLG2	SSENm1B030846	4	unique_gene
SSENf1A000809	1	unique_gene	Sosen1_s0006	syntenic	SseLG9	SSENm1B010179	1	unique_gene
SSENf1A000810	1	unique_gene	Sosen1_s0743	syntenic	SseLG18	SSENm1B033942	1	unique_gene
SSENf1A000811	1	unique_gene	Sosen1_s0737	syntenic	SseLG1	SSENm1B000969	1	unique_gene
SSENf1A000816	4	unique_gene	Sosen1_s0022	syntenic	SseLG15	SSENm1B033400	3	unique_gene
SSENf1A000817	1	unique_gene	Sosen1_s1452	syntenic	SseLG10	SSENm1B033130	1	unique_gene
SSENf1A000825	8	unique_gene	Sosen1_s2228	syntenic	SseLG13	SSENm1B044616	6	unique_gene
SSENf1A000826	1	unique_gene	Sosen1_s0236	syntenic	SseLG5	SSENm1B001279	1	unique_gene
SSENf1A000827	1	unique_gene	Sosen1_s0507	syntenic	SseLG9	SSENm1B021298	1	unique_gene
SSENf1A000828	1	unique_gene	Sosen1_s1411	syntenic	scf7180000013991	SSENm1B022219	1	unique_gene
SSENf1A000829	1	unique_gene	Sosen1_s1479	no_syntenic	SseLG18	SSENm1B029674	1	dup_gene
SSENf1A000834	5	unique_gene	Sosen1_s0224	syntenic	SseLG13	SSENm1B016714	5	unique_gene
SSENf1A000835	1	unique_gene	Sosen1_s2205	syntenic	SseLG4	SSENm1B048062	4	dup_gene
SSENf1A000836	1	unique_gene	Sosen1_s1516	syntenic	SseLG10	SSENm1B015205	1	unique_gene
SSENf1A000837	1	unique_gene	Sosen1_s0157	syntenic	SseLG10	SSENm1B038202	1	unique_gene
SSENf1A000839	2	unique_gene	Sosen1_s2000	syntenic	SseLG19	SSENm1B013968	1	unique_gene
SSENf1A000840	1	unique_gene	Sosen1_s0047	syntenic	SseLG12	SSENm1B046660	1	unique_gene
SSENf1A000841	1	unique_gene	Sosen1_s1444	syntenic	SseLG18	SSENm1B047465	1	unique_gene
SSENf1A000842	1	unique_gene	Sosen1_s0058	syntenic	SseLG18	SSENm1B042539	2	unique_gene
SSENf1A000844	2	unique_gene	Sosen1_s1394	syntenic	scf7180000015071	SSENm1B036384	2	unique_gene
SSENf1A000848	4	unique_gene	Sosen1_s1029	syntenic	SseLG12	SSENm1B034732	5	unique_gene
SSENf1A000849	1	unique_gene	Sosen1_s0875	syntenic	SseLG14	SSENm1B046301	1	unique_gene
SSENf1A000850	1	unique_gene	Sosen1_s0844	syntenic	SseLG13	SSENm1B017165	1	unique_gene
SSENf1A000852	2	unique_gene	Sosen1_s1038	syntenic	SseLG5	SSENm1B033411	2	unique_gene
SSENf1A000853	1	unique_gene	Sosen1_s0221	syntenic	SseLG16	SSENm1B037247	2	unique_gene
SSENf1A000854	1	unique_gene	Sosen1_s1695	syntenic	SseLG3	SSENm1B029241	1	unique_gene
SSENf1A000855	1	unique_gene	Sosen1_s0783	syntenic	SseLG11	SSENm1B019061	1	unique_gene
SSENf1A000856	1	unique_gene	Sosen1_s0184	syntenic	SseLG8	SSENm1B042852	3	dup_gene
SSENf1A000857	1	unique_gene	Sosen1_s1992	syntenic	SseLG5	SSENm1B047860	1	unique_gene
SSENf1A000858	1	unique_gene	Sosen1_s0117	syntenic	SseLG10	SSENm1B031077	1	unique_gene
SSENf1A000864	5	unique_gene	Sosen1_s0648	syntenic	SseLG7	SSENm1B000646	3	unique_gene
SSENf1A000865	1	unique_gene	Sosen1_s1922	syntenic	SseLG10	SSENm1B027097	2	dup_gene
SSENf1A000866	1	unique_gene	Sosen1_s1065	syntenic	scf7180000015318	SSENm1B005525	1	unique_gene
SSENf1A000869	3	unique_gene	Sosen1_s0175	syntenic	SseLG7	SSENm1B005090	2	unique_gene
SSENf1A000872	1	unique_gene	Sosen1_s1103	syntenic	SseLG14	SSENm1B043165	1	unique_gene
SSENf1A000873	1	unique_gene	Sosen1_s0991	syntenic	SseLG13	SSENm1B005991	3	unique_gene
SSENf1A000879	3	unique_gene	Sosen1_s2678	syntenic	SseLG10	SSENm1B016066	1	unique_gene
SSENf1A000882	3	unique_gene	Sosen1_s0179	syntenic	SseLG6	SSENm1B012756	4	unique_gene
SSENf1A000883	1	unique_gene	Sosen1_s1616	syntenic	SseLG4	SSENm1B046330	1	unique_gene
SSENf1A000886	3	unique_gene	Sosen1_s0220	syntenic	SseLG15	SSENm1B019483	3	unique_gene
SSENf1A000888	2	unique_gene	Sosen1_s0512	syntenic	SseLG6	SSENm1B020849	3	unique_gene
SSENf1A000893	5	unique_gene	Sosen1_s0450	syntenic	SseLG6	SSENm1B032597	4	unique_gene
SSENf1A000894	1	unique_gene	Sosen1_s0298	syntenic	SseLG20	SSENm1B024933	2	unique_gene
SSENf1A000896	2	unique_gene	Sosen1_s0827	syntenic	SseLG8	SSENm1B026954	3	unique_gene
SSENf1A000900	1	unique_gene	Sosen1_s5110	no_syntenic	scf7180000014077	SSENm1B006996	1	unique_gene
SSENf1A000902	1	unique_gene	Sosen1_s1454	syntenic	SseLG1	SSENm1B025384	1	unique_gene
SSENf1A000903	1	unique_gene	Sosen1_s0304	syntenic	SseLG2	SSENm1B000439	1	unique_gene
SSENf1A000904	1	unique_gene	Sosen1_s0364	syntenic	SseLG1	SSENm1B023978	1	unique_gene
SSENf1A000911	4	unique_gene	Sosen1_s0496	syntenic	scf7180000013074	SSENm1B023156	8	dup_gene
SSENf1A000913	1	unique_gene	Sosen1_s3474	syntenic	SseLG10	SSENm1B042759	1	unique_gene
SSENf1A000917	4	unique_gene	Sosen1_s0375	syntenic	SseLG4	SSENm1B031873	4	unique_gene
SSENf1A000918	1	unique_gene	Sosen1_s0078	syntenic	SseLG5	SSENm1B000429	1	unique_gene
SSENf1A000919	1	unique_gene	Sosen1_s0955	syntenic	SseLG12	SSENm1B021443	1	unique_gene
SSENf1A000922	3	unique_gene	Sosen1_s0261	syntenic	SseLG20	SSENm1B010869	2	dup_gene
SSENf1A000923	1	unique_gene	Sosen1_s0394	syntenic	SseLG15	SSENm1B035212	1	unique_gene
SSENf1A000924	1	unique_gene	Sosen1_s0060	syntenic	SseLG4	SSENm1B046854	1	unique_gene
SSENf1A000926	2	unique_gene	Sosen1_s5157	no_syntenic	SseLG7	SSENm1B020381	2	unique_gene
SSENf1A000930	1	unique_gene	Sosen1_s1014	syntenic	SseLG20	SSENm1B023275	1	unique_gene
SSENf1A000931	1	unique_gene	Sosen1_s2928	no_syntenic	SseLG18	SSENm1B021934	1	unique_gene
SSENf1A000936	3	unique_gene	Sosen1_s1115	syntenic	SseLG3	SSENm1B021500	3	unique_gene
SSENf1A000937	1	unique_gene	Sosen1_s0906	syntenic	SseLG12	SSENm1B006767	1	unique_gene
SSENf1A000938	1	unique_gene	Sosen1_s3411	no_syntenic	SseLG20	SSENm1B018584	1	dup_gene
SSENf1A000942	1	unique_gene	Sosen1_s0433	syntenic	SseLG3	SSENm1B005940	1	unique_gene
SSENf1A000944	2	unique_gene	Sosen1_s0547	syntenic	SseLG1	SSENm1B022679	2	unique_gene
SSENf1A000948	4	unique_gene	Sosen1_s1989	syntenic	SseLG4	SSENm1B032683	4	unique_gene
SSENf1A000952	3	unique_gene	Sosen1_s1131	syntenic	SseLG1	SSENm1B013248	3	unique_gene
SSENf1A000953	1	unique_gene	Sosen1_s1114	syntenic	SseLG1	SSENm1B008205	1	unique_gene
SSENf1A000954	1	unique_gene	Sosen1_s0568	syntenic	SseLG15	SSENm1B042024	1	unique_gene
SSENf1A000956	1	unique_gene	Sosen1_s0494	syntenic	SseLG11	SSENm1B000042	1	unique_gene
SSENf1A000957	1	unique_gene	Sosen1_s0429	syntenic	SseLG11	SSENm1B028995	2	unique_gene
SSENf1A000958	1	unique_gene	Sosen1_s0296	syntenic	SseLG7	SSENm1B003033	1	unique_gene
SSENf1A000961	3	unique_gene	Sosen1_s0777	syntenic	SseLG5	SSENm1B037322	4	unique_gene
SSENf1A000962	1	unique_gene	Sosen1_s0447	syntenic	SseLG6	SSENm1B000907	1	unique_gene
SSENf1A000965	3	unique_gene	Sosen1_s1180	syntenic	SseLG6	SSENm1B036367	2	unique_gene
SSENf1A000966	1	unique_gene	Sosen1_s0424	syntenic	SseLG8	SSENm1B009970	1	unique_gene
SSENf1A000969	1	unique_gene	Sosen1_s1849	syntenic	SseLG2	SSENm1B006472	1	dup_gene
SSENf1A000970	1	unique_gene	Sosen1_s0589	syntenic	SseLG17	SSENm1B043722	1	unique_gene
SSENf1A000973	1	unique_gene	Sosen1_s1701	syntenic	SseLG13	SSENm1B025001	1	unique_gene
SSENf1A000974	1	unique_gene	Sosen1_s0546	syntenic	SseLG3	SSENm1B036685	1	unique_gene
SSENf1A000976	2	unique_gene	Sosen1_s0303	syntenic	SseLG12	SSENm1B006613	2	unique_gene
SSENf1A000979	3	unique_gene	Sosen1_s0196	syntenic	SseLG2	SSENm1B028161	5	unique_gene
SSENf1A000980	1	unique_gene	Sosen1_s0736	syntenic	SseLG5	SSENm1B048241	1	unique_gene
SSENf1A000981	1	unique_gene	Sosen1_s1060	syntenic	SseLG17	SSENm1B038431	1	unique_gene
SSENf1A000982	1	unique_gene	Sosen1_s0734	syntenic	SseLG19	SSENm1B048397	1	unique_gene
SSENf1A000984	2	unique_gene	Sosen1_s0408	syntenic	SseLG13	SSENm1B030244	2	unique_gene
SSENf1A000995	11	unique_gene	Sosen1_s2688	syntenic	SseLG7	SSENm1B042016	5	dup_gene
SSENf1A000996	1	unique_gene	Sosen1_s0230	syntenic	SseLG10	SSENm1B027510	1	unique_gene
SSENf1A000997	1	unique_gene	Sosen1_s0342	syntenic	SseLG19	SSENm1B037914	1	unique_gene
SSENf1A001001	4	unique_gene	Sosen1_s1478	syntenic	SseLG10	SSENm1B022753	7	unique_gene
SSENf1A001003	1	unique_gene	Sosen1_s0006	syntenic	SseLG9	SSENm1B018893	1	unique_gene
SSENf1A001005	2	unique_gene	Sosen1_s1639	syntenic	SseLG2	SSENm1B015543	1	unique_gene
SSENf1A001006	1	unique_gene	Sosen1_s0921	syntenic	SseLG14	SSENm1B006347	1	dup_gene
SSENf1A001011	5	unique_gene	Sosen1_s0024	syntenic	SseLG11	SSENm1B032378	6	unique_gene
SSENf1A001016	5	unique_gene	Sosen1_s0092	syntenic	SseLG13	SSENm1B040385	5	unique_gene
SSENf1A001017	1	unique_gene	Sosen1_s0167	syntenic	SseLG4	SSENm1B014272	1	unique_gene
SSENf1A001024	6	unique_gene	Sosen1_s0249	syntenic	SseLG6	SSENm1B046021	3	unique_gene
SSENf1A001025	1	unique_gene	Sosen1_s1247	syntenic	SseLG4	SSENm1B023911	1	unique_gene
SSENf1A001026	1	unique_gene	Sosen1_s0970	syntenic	SseLG14	SSENm1B012026	1	unique_gene
SSENf1A001027	1	unique_gene	Sosen1_s0931	syntenic	SseLG20	SSENm1B023567	1	unique_gene
SSENf1A001033	5	unique_gene	Sosen1_s0616	syntenic	SseLG6	SSENm1B036472	4	unique_gene
SSENf1A001034	1	unique_gene	Sosen1_s0057	syntenic	SseLG3	SSENm1B042402	1	unique_gene
SSENf1A001036	2	unique_gene	Sosen1_s0437	syntenic	SseLG9	SSENm1B049613	2	unique_gene
SSENf1A001037	1	unique_gene	Sosen1_s0041	syntenic	SseLG21	SSENm1B000093	1	unique_gene
SSENf1A001038	1	unique_gene	Sosen1_s0280	syntenic	SseLG3	SSENm1B039488	1	unique_gene
SSENf1A001039	1	unique_gene	Sosen1_s0118	syntenic	SseLG19	SSENm1B007666	1	unique_gene
SSENf1A001042	3	unique_gene	Sosen1_s1421	syntenic	SseLG11	SSENm1B045834	2	unique_gene
SSENf1A001043	1	unique_gene	Sosen1_s0709	syntenic	SseLG17	SSENm1B002373	1	unique_gene
SSENf1A001045	1	unique_gene	Sosen1_s2116	syntenic	SseLG18	SSENm1B014097	1	unique_gene
SSENf1A001046	1	unique_gene	Sosen1_s0992	syntenic	SseLG8	SSENm1B005866	1	unique_gene
SSENf1A001047	1	unique_gene	Sosen1_s0059	syntenic	SseLG8	SSENm1B020900	1	unique_gene
SSENf1A001060	13	unique_gene	Sosen1_s0631	syntenic	SseLG11	SSENm1B036053	11	unique_gene
SSENf1A001062	2	unique_gene	Sosen1_s1697	syntenic	SseLG3	SSENm1B041548	2	unique_gene
SSENf1A001063	1	unique_gene	Sosen1_s1839	syntenic	SseLG10	SSENm1B000627	1	dup_gene
SSENf1A001065	1	unique_gene	Sosen1_s0268	syntenic	SseLG14	SSENm1B040553	1	unique_gene
SSENf1A001066	1	unique_gene	Sosen1_s1228	syntenic	SseLG16	SSENm1B033278	1	unique_gene
SSENf1A001067	1	unique_gene	Sosen1_s2289	syntenic	scf7180000015903	SSENm1B042274	1	unique_gene
SSENf1A001075	8	unique_gene	Sosen1_s2045	no_syntenic	SseLG13	SSENm1B041225	9	unique_gene
SSENf1A001078	2	unique_gene	Sosen1_s0166	syntenic	SseLG15	SSENm1B017290	1	unique_gene
SSENf1A001080	1	unique_gene	Sosen1_s1428	syntenic	scf7180000012949	SSENm1B011162	1	unique_gene
SSENf1A001081	1	unique_gene	Sosen1_s0082	syntenic	SseLG19	SSENm1B006349	1	unique_gene
SSENf1A001082	1	unique_gene	Sosen1_s0602	syntenic	SseLG17	SSENm1B038395	2	unique_gene
SSENf1A001087	1	unique_gene	Sosen1_s0106	syntenic	SseLG4	SSENm1B035897	1	unique_gene
SSENf1A001089	2	unique_gene	Sosen1_s1195	syntenic	SseLG2	SSENm1B002280	3	unique_gene
SSENf1A001090	1	unique_gene	Sosen1_s2157	syntenic	scf7180000015570	SSENm1B034493	1	unique_gene
SSENf1A001091	1	unique_gene	Sosen1_s0737	syntenic	SseLG1	SSENm1B004619	3	unique_gene
SSENf1A001092	1	unique_gene	Sosen1_s0129	syntenic	SseLG13	SSENm1B027077	1	unique_gene
SSENf1A001098	6	unique_gene	Sosen1_s0090	syntenic	SseLG15	SSENm1B013684	4	unique_gene
SSENf1A001100	2	unique_gene	Sosen1_s0893	syntenic	SseLG7	SSENm1B048413	2	unique_gene
SSENf1A001103	3	unique_gene	Sosen1_s0085	syntenic	SseLG4	SSENm1B017456	3	unique_gene
SSENf1A001105	1	unique_gene	Sosen1_s0932	syntenic	SseLG14	SSENm1B019526	3	dup_gene
SSENf1A001106	1	unique_gene	Sosen1_s0292	syntenic	SseLG2	SSENm1B003132	1	unique_gene
SSENf1A001108	2	unique_gene	Sosen1_s0186	syntenic	SseLG7	SSENm1B002610	2	unique_gene
SSENf1A001109	1	unique_gene	Sosen1_s0359	syntenic	SseLG16	SSENm1B035022	2	unique_gene
SSENf1A001110	1	unique_gene	Sosen1_s0173	syntenic	SseLG5	SSENm1B012777	1	unique_gene
SSENf1A001111	1	unique_gene	Sosen1_s2909	no_syntenic	SseLG4	SSENm1B010473	5	dup_gene
SSENf1A001112	1	unique_gene	Sosen1_s0321	syntenic	SseLG6	SSENm1B003991	1	unique_gene
SSENf1A001115	3	unique_gene	Sosen1_s0563	syntenic	SseLG3	SSENm1B027515	3	unique_gene
SSENf1A001116	1	unique_gene	Sosen1_s0327	syntenic	SseLG2	SSENm1B025112	1	unique_gene
SSENf1A001122	6	unique_gene	Sosen1_s0878	syntenic	SseLG4	SSENm1B036255	7	unique_gene
SSENf1A001124	2	unique_gene	Sosen1_s0542	syntenic	SseLG17	SSENm1B041917	2	unique_gene
SSENf1A001126	1	unique_gene	Sosen1_s1059	syntenic	SseLG16	SSENm1B043674	1	unique_gene
SSENf1A001127	1	unique_gene	Sosen1_s0976	syntenic	scf7180000014701	SSENm1B033406	3	unique_gene
SSENf1A001128	1	unique_gene	Sosen1_s0400	syntenic	SseLG9	SSENm1B041678	1	unique_gene
SSENf1A001130	1	unique_gene	Sosen1_s1030	syntenic	SseLG17	SSENm1B030447	1	dup_gene
SSENf1A001131	1	unique_gene	Sosen1_s0599	syntenic	SseLG15	SSENm1B038728	1	unique_gene
SSENf1A001133	2	unique_gene	Sosen1_s1569	syntenic	SseLG10	SSENm1B039702	3	unique_gene
SSENf1A001135	2	unique_gene	Sosen1_s0126	syntenic	SseLG6	SSENm1B028226	2	unique_gene
SSENf1A001137	1	unique_gene	Sosen1_s3034	no_syntenic	scf7180000016833	SSENm1B018265	1	unique_gene
SSENf1A001138	1	unique_gene	Sosen1_s0984	syntenic	SseLG2	SSENm1B033450	1	unique_gene
SSENf1A001139	1	unique_gene	Sosen1_s0018	syntenic	SseLG11	SSENm1B044392	1	unique_gene
SSENf1A001140	1	unique_gene	Sosen1_s0525	syntenic	SseLG2	SSENm1B004924	1	unique_gene
SSENf1A001142	2	unique_gene	Sosen1_s1305	syntenic	SseLG6	SSENm1B044919	4	unique_gene
SSENf1A001145	3	unique_gene	Sosen1_s0189	syntenic	SseLG5	SSENm1B001596	2	unique_gene
SSENf1A001146	1	unique_gene	Sosen1_s0041	syntenic	SseLG21	SSENm1B009861	1	unique_gene
SSENf1A001150	3	unique_gene	Sosen1_s0014	syntenic	SseLG9	SSENm1B046249	2	unique_gene
SSENf1A001154	1	unique_gene	Sosen1_s0569	syntenic	SseLG2	SSENm1B024741	1	unique_gene
SSENf1A001155	1	unique_gene	Sosen1_s1617	syntenic	scf7180000016140	SSENm1B023285	1	unique_gene
SSENf1A001156	1	unique_gene	Sosen1_s0117	syntenic	SseLG10	SSENm1B046426	1	unique_gene
SSENf1A001157	1	unique_gene	Sosen1_s2521	syntenic	SseLG21	SSENm1B001774	1	unique_gene
SSENf1A001165	8	unique_gene	Sosen1_s0854	syntenic	SseLG8	SSENm1B004481	8	unique_gene
SSENf1A001176	10	unique_gene	Sosen1_s0878	syntenic	SseLG4	SSENm1B002747	9	unique_gene
SSENf1A001177	1	unique_gene	Sosen1_s0335	syntenic	SseLG6	SSENm1B016222	1	unique_gene
SSENf1A001178	1	unique_gene	Sosen1_s0590	syntenic	SseLG19	SSENm1B021033	1	unique_gene
SSENf1A001180	1	unique_gene	Sosen1_s0851	syntenic	SseLG21	SSENm1B007357	1	unique_gene
SSENf1A001182	2	unique_gene	Sosen1_s1319	syntenic	SseLG5	SSENm1B043031	3	unique_gene
SSENf1A001184	2	unique_gene	Sosen1_s0646	syntenic	SseLG5	SSENm1B005457	3	unique_gene
SSENf1A001185	1	unique_gene	Sosen1_s2461	syntenic	scf7180000015117	SSENm1B000299	1	unique_gene
SSENf1A001188	3	unique_gene	Sosen1_s0483	syntenic	SseLG9	SSENm1B002148	3	unique_gene
SSENf1A001191	1	unique_gene	Sosen1_s0245	syntenic	SseLG1	SSENm1B031202	1	unique_gene
SSENf1A001195	1	unique_gene	Sosen1_s0136	syntenic	SseLG1	SSENm1B003104	1	unique_gene
SSENf1A001198	3	unique_gene	Sosen1_s1408	syntenic	SseLG2	SSENm1B017276	3	unique_gene
SSENf1A001199	1	unique_gene	Sosen1_s2887	syntenic	SseLG4	SSENm1B027764	1	dup_gene
SSENf1A001200	1	unique_gene	Sosen1_s0217	syntenic	SseLG1	SSENm1B042780	1	unique_gene
SSENf1A001202	2	unique_gene	Sosen1_s0008	syntenic	SseLG3	SSENm1B026551	2	unique_gene
SSENf1A001203	1	unique_gene	Sosen1_s2592	syntenic	SseLG17	SSENm1B021901	1	dup_gene
SSENf1A001205	2	unique_gene	Sosen1_s0047	syntenic	SseLG12	SSENm1B022966	3	unique_gene
SSENf1A001206	1	unique_gene	Sosen1_s0539	syntenic	SseLG1	SSENm1B024926	1	unique_gene
SSENf1A001207	1	unique_gene	Sosen1_s0212	no_syntenic	SseLG3	SSENm1B013116	2	unique_gene
SSENf1A001210	3	unique_gene	Sosen1_s0955	syntenic	SseLG12	SSENm1B012819	3	unique_gene
SSENf1A001211	1	unique_gene	Sosen1_s0107	syntenic	SseLG19	SSENm1B021959	1	unique_gene
SSENf1A001214	3	dup_gene	Sosen1_s0729	syntenic	SseLG2	SSENm1B039295	1	unique_gene
SSENf1A001214	3	dup_gene	Sosen1_s0729	syntenic	SseLG2	SSENm1B042037	1	unique_gene
SSENf1A001217	1	unique_gene	Sosen1_s0219	syntenic	SseLG13	SSENm1B034929	1	unique_gene
SSENf1A001219	1	unique_gene	Sosen1_s0598	syntenic	scf7180000014842	SSENm1B022571	1	unique_gene
SSENf1A001221	2	unique_gene	Sosen1_s1725	syntenic	SseLG5	SSENm1B043199	3	unique_gene
SSENf1A001222	1	unique_gene	Sosen1_s0342	syntenic	SseLG19	SSENm1B003936	1	unique_gene
SSENf1A001223	1	unique_gene	Sosen1_s0372	syntenic	SseLG11	SSENm1B032340	1	unique_gene
SSENf1A001224	1	unique_gene	Sosen1_s0291	syntenic	SseLG14	SSENm1B024215	1	unique_gene
SSENf1A001225	1	unique_gene	Sosen1_s0004	no_syntenic	SseLG14	SSENm1B012542	1	unique_gene
SSENf1A001227	2	unique_gene	Sosen1_s0555	syntenic	SseLG11	SSENm1B004459	2	unique_gene
SSENf1A001229	2	unique_gene	Sosen1_s1684	syntenic	SseLG9	SSENm1B017159	2	unique_gene
SSENf1A001230	1	unique_gene	Sosen1_s0742	syntenic	SseLG16	SSENm1B041714	1	unique_gene
SSENf1A001232	2	unique_gene	Sosen1_s0094	syntenic	SseLG12	SSENm1B028608	2	unique_gene
SSENf1A001233	1	unique_gene	Sosen1_s0275	syntenic	SseLG12	SSENm1B044297	1	unique_gene
SSENf1A001234	1	unique_gene	Sosen1_s1406	syntenic	SseLG21	SSENm1B023006	1	unique_gene
SSENf1A001235	1	unique_gene	Sosen1_s0181	syntenic	SseLG17	SSENm1B012348	1	unique_gene
SSENf1A001237	1	unique_gene	Sosen1_s0618	syntenic	SseLG5	SSENm1B019729	1	unique_gene
SSENf1A001239	2	unique_gene	Sosen1_s0041	syntenic	SseLG21	SSENm1B004981	3	unique_gene
SSENf1A001241	2	unique_gene	Sosen1_s1982	syntenic	SseLG20	SSENm1B014154	2	unique_gene
SSENf1A001244	3	unique_gene	Sosen1_s0143	syntenic	SseLG3	SSENm1B022574	3	unique_gene
SSENf1A001245	1	unique_gene	Sosen1_s0890	syntenic	SseLG17	SSENm1B008641	1	unique_gene
SSENf1A001247	2	unique_gene	Sosen1_s0077	syntenic	SseLG11	SSENm1B039932	2	unique_gene
SSENf1A001252	4	unique_gene	Sosen1_s1835	syntenic	SseLG20	SSENm1B005245	3	unique_gene
SSENf1A001253	1	unique_gene	Sosen1_s1534	syntenic	SseLG7	SSENm1B032734	1	unique_gene
SSENf1A001257	3	unique_gene	Sosen1_s1557	syntenic	SseLG1	SSENm1B043511	3	unique_gene
SSENf1A001260	3	unique_gene	Sosen1_s1419	syntenic	SseLG4	SSENm1B015866	2	unique_gene
SSENf1A001261	1	unique_gene	Sosen1_s0691	syntenic	SseLG7	SSENm1B013835	1	unique_gene
SSENf1A001262	1	unique_gene	Sosen1_s0380	syntenic	scf7180000015199	SSENm1B039569	1	unique_gene
SSENf1A001263	1	unique_gene	Sosen1_s0025	syntenic	SseLG13	SSENm1B013228	1	unique_gene
SSENf1A001264	1	unique_gene	Sosen1_s1041	syntenic	SseLG16	SSENm1B034140	1	unique_gene
SSENf1A001265	1	unique_gene	Sosen1_s1262	syntenic	SseLG4	SSENm1B022437	1	unique_gene
SSENf1A001266	1	unique_gene	Sosen1_s2439	syntenic	SseLG9	SSENm1B035381	1	unique_gene
SSENf1A001267	1	unique_gene	Sosen1_s1699	syntenic	SseLG16	SSENm1B004569	1	unique_gene
SSENf1A001268	1	unique_gene	Sosen1_s1401	syntenic	scf7180000017739	SSENm1B049381	1	unique_gene
SSENf1A001272	1	unique_gene	Sosen1_s2354	syntenic	SseLG1	SSENm1B025181	1	dup_gene
SSENf1A001273	1	unique_gene	Sosen1_s0941	syntenic	SseLG5	SSENm1B024288	1	unique_gene
SSENf1A001274	1	unique_gene	Sosen1_s1039	syntenic	SseLG19	SSENm1B037604	1	unique_gene
SSENf1A001275	1	unique_gene	Sosen1_s0010	syntenic	SseLG12	SSENm1B021569	2	dup_gene
SSENf1A001278	3	unique_gene	Sosen1_s0991	syntenic	SseLG13	SSENm1B049604	5	unique_gene
SSENf1A001282	2	unique_gene	Sosen1_s0623	syntenic	SseLG11	SSENm1B015291	2	unique_gene
SSENf1A001283	1	unique_gene	Sosen1_s0025	syntenic	SseLG13	SSENm1B015947	2	unique_gene
SSENf1A001286	2	unique_gene	Sosen1_s0961	syntenic	SseLG3	SSENm1B024994	2	unique_gene
SSENf1A001287	1	unique_gene	Sosen1_s0343	syntenic	SseLG18	SSENm1B043897	4	unique_gene
SSENf1A001290	3	unique_gene	Sosen1_s0809	syntenic	SseLG12	SSENm1B023577	3	unique_gene
SSENf1A001291	1	unique_gene	Sosen1_s0181	syntenic	SseLG17	SSENm1B005885	1	unique_gene
SSENf1A001293	2	unique_gene	Sosen1_s1118	syntenic	SseLG5	SSENm1B034842	2	unique_gene
SSENf1A001296	3	unique_gene	Sosen1_s0254	syntenic	SseLG1	SSENm1B034324	3	unique_gene
SSENf1A001297	1	unique_gene	Sosen1_s1198	syntenic	SseLG11	SSENm1B003073	1	unique_gene
SSENf1A001299	1	unique_gene	Sosen1_s0973	syntenic	SseLG21	SSENm1B047209	1	unique_gene
SSENf1A001300	1	unique_gene	Sosen1_s1983	syntenic	SseLG4	SSENm1B027837	1	unique_gene
SSENf1A001303	3	unique_gene	Sosen1_s0346	syntenic	SseLG3	SSENm1B038127	2	unique_gene
SSENf1A001306	3	unique_gene	Sosen1_s0112	no_syntenic	scf7180000013505	SSENm1B040014	2	unique_gene
SSENf1A001308	2	unique_gene	Sosen1_s1202	syntenic	SseLG8	SSENm1B036768	3	unique_gene
SSENf1A001309	1	unique_gene	Sosen1_s0051	syntenic	SseLG14	SSENm1B023658	1	unique_gene
SSENf1A001310	1	unique_gene	Sosen1_s0308	syntenic	SseLG5	SSENm1B001474	1	unique_gene
SSENf1A001313	2	unique_gene	Sosen1_s0116	syntenic	SseLG21	SSENm1B020453	2	unique_gene
SSENf1A001314	1	unique_gene	Sosen1_s2074	syntenic	SseLG20	SSENm1B037241	1	unique_gene
SSENf1A001317	3	unique_gene	Sosen1_s0374	syntenic	SseLG11	SSENm1B018704	3	unique_gene
SSENf1A001321	3	unique_gene	Sosen1_s1729	no_syntenic	scf7180000015720	SSENm1B001580	1	unique_gene
SSENf1A001323	2	unique_gene	Sosen1_s0679	syntenic	SseLG16	SSENm1B028449	1	unique_gene
SSENf1A001324	1	unique_gene	Sosen1_s0246	syntenic	SseLG18	SSENm1B030650	2	unique_gene
SSENf1A001325	1	unique_gene	Sosen1_s0477	syntenic	SseLG5	SSENm1B026273	1	unique_gene
SSENf1A001327	1	unique_gene	Sosen1_s0305	syntenic	SseLG21	SSENm1B007064	1	unique_gene
SSENf1A001328	1	unique_gene	Sosen1_s0488	syntenic	SseLG5	SSENm1B008306	1	unique_gene
SSENf1A001330	2	unique_gene	Sosen1_s0508	syntenic	SseLG14	SSENm1B000996	2	unique_gene
SSENf1A001336	6	unique_gene	Sosen1_s0163	syntenic	SseLG10	SSENm1B008949	5	unique_gene
SSENf1A001338	1	unique_gene	Sosen1_s0422	syntenic	SseLG1	SSENm1B048145	1	unique_gene
SSENf1A001341	3	unique_gene	Sosen1_s0817	syntenic	SseLG9	SSENm1B021292	4	unique_gene
SSENf1A001349	7	unique_gene	Sosen1_s1105	syntenic	SseLG15	SSENm1B040601	6	unique_gene
SSENf1A001353	4	unique_gene	Sosen1_s0002	syntenic	SseLG1	SSENm1B009380	3	unique_gene
SSENf1A001357	2	unique_gene	Sosen1_s0644	syntenic	SseLG20	SSENm1B039979	2	unique_gene
SSENf1A001359	2	unique_gene	Sosen1_s1271	syntenic	SseLG19	SSENm1B009546	2	unique_gene
SSENf1A001361	2	unique_gene	Sosen1_s2152	syntenic	SseLG4	SSENm1B038171	2	unique_gene
SSENf1A001363	2	unique_gene	Sosen1_s0804	syntenic	SseLG20	SSENm1B040788	2	unique_gene
SSENf1A001366	2	unique_gene	Sosen1_s0061	syntenic	SseLG8	SSENm1B021518	2	unique_gene
SSENf1A001367	1	unique_gene	Sosen1_s0459	syntenic	SseLG14	SSENm1B040024	1	unique_gene
SSENf1A001369	1	unique_gene	Sosen1_s0432	syntenic	SseLG13	SSENm1B048074	1	unique_gene
SSENf1A001370	1	unique_gene	Sosen1_s0184	syntenic	SseLG8	SSENm1B031094	1	unique_gene
SSENf1A001371	1	unique_gene	Sosen1_s0383	syntenic	SseLG1	SSENm1B034307	1	unique_gene
SSENf1A001372	1	unique_gene	Sosen1_s0778	syntenic	SseLG4	SSENm1B039875	1	unique_gene
SSENf1A001374	2	unique_gene	Sosen1_s0116	syntenic	SseLG21	SSENm1B036999	2	unique_gene
SSENf1A001376	2	unique_gene	Sosen1_s3657	syntenic	SseLG21	SSENm1B006507	1	unique_gene
SSENf1A001378	2	unique_gene	Sosen1_s2068	syntenic	SseLG20	SSENm1B008776	2	unique_gene
SSENf1A001380	2	unique_gene	Sosen1_s2405	syntenic	SseLG1	SSENm1B035907	2	unique_gene
SSENf1A001384	4	unique_gene	Sosen1_s0940	syntenic	SseLG13	SSENm1B033445	4	unique_gene
SSENf1A001385	1	unique_gene	Sosen1_s1642	syntenic	SseLG9	SSENm1B012622	1	unique_gene
SSENf1A001386	1	unique_gene	Sosen1_s0907	syntenic	SseLG21	SSENm1B038199	1	unique_gene
SSENf1A001387	1	unique_gene	Sosen1_s0126	syntenic	SseLG6	SSENm1B025618	1	unique_gene
SSENf1A001388	1	unique_gene	Sosen1_s1575	syntenic	SseLG9	SSENm1B014870	1	unique_gene
SSENf1A001390	1	unique_gene	Sosen1_s0055	syntenic	SseLG3	SSENm1B048162	1	unique_gene
SSENf1A001393	3	unique_gene	Sosen1_s0076	syntenic	SseLG15	SSENm1B031924	3	unique_gene
SSENf1A001395	1	unique_gene	Sosen1_s0774	no_syntenic	SseLG2	SSENm1B016112	1	dup_gene
SSENf1A001396	1	unique_gene	Sosen1_s1895	syntenic	SseLG12	SSENm1B022487	1	unique_gene
SSENf1A001397	1	unique_gene	Sosen1_s0012	syntenic	SseLG15	SSENm1B018615	1	unique_gene
SSENf1A001400	3	unique_gene	Sosen1_s0060	syntenic	SseLG4	SSENm1B028667	3	unique_gene
SSENf1A001403	3	unique_gene	Sosen1_s0018	syntenic	SseLG11	SSENm1B042083	2	unique_gene
SSENf1A001405	1	unique_gene	Sosen1_s0987	syntenic	SseLG16	SSENm1B040388	1	dup_gene
SSENf1A001406	1	unique_gene	Sosen1_s0800	syntenic	SseLG3	SSENm1B047487	5	dup_gene
SSENf1A001408	2	unique_gene	Sosen1_s1335	syntenic	SseLG4	SSENm1B015718	2	unique_gene
SSENf1A001409	1	unique_gene	Sosen1_s1382	syntenic	SseLG21	SSENm1B035742	2	unique_gene
SSENf1A001410	1	unique_gene	Sosen1_s0788	syntenic	SseLG16	SSENm1B047793	1	unique_gene
SSENf1A001412	1	unique_gene	Sosen1_s0849	syntenic	SseLG8	SSENm1B029675	1	unique_gene
SSENf1A001415	2	unique_gene	Sosen1_s0127	syntenic	SseLG20	SSENm1B002509	1	unique_gene
SSENf1A001416	1	unique_gene	Sosen1_s2048	syntenic	scf7180000015300	SSENm1B018061	1	dup_gene
SSENf1A001419	3	unique_gene	Sosen1_s0027	syntenic	SseLG13	SSENm1B004059	3	unique_gene
SSENf1A001421	2	unique_gene	Sosen1_s1003	syntenic	SseLG18	SSENm1B025654	2	unique_gene
SSENf1A001423	2	unique_gene	Sosen1_s0016	syntenic	SseLG2	SSENm1B039349	2	unique_gene
SSENf1A001424	1	unique_gene	Sosen1_s0211	syntenic	SseLG8	SSENm1B004570	1	unique_gene
SSENf1A001425	1	unique_gene	Sosen1_s0838	syntenic	scf7180000012513	SSENm1B026461	1	unique_gene
SSENf1A001427	2	unique_gene	Sosen1_s0927	syntenic	scf7180000013983	SSENm1B020043	2	unique_gene
SSENf1A001432	2	unique_gene	Sosen1_s1567	syntenic	SseLG17	SSENm1B037490	2	unique_gene
SSENf1A001434	1	unique_gene	Sosen1_s1538	syntenic	SseLG4	SSENm1B024364	2	unique_gene
SSENf1A001436	2	unique_gene	Sosen1_s0113	syntenic	SseLG13	SSENm1B010135	1	unique_gene
SSENf1A001438	2	unique_gene	Sosen1_s1810	no_syntenic	SseLG1	SSENm1B028500	3	dup_gene
SSENf1A001439	1	unique_gene	Sosen1_s0980	syntenic	scf7180000014154	SSENm1B040975	1	unique_gene
SSENf1A001443	4	unique_gene	Sosen1_s0468	syntenic	SseLG12	SSENm1B022066	4	unique_gene
SSENf1A001452	8	unique_gene	Sosen1_s2290	syntenic	SseLG10	SSENm1B020913	1	dup_gene
SSENf1A001453	1	unique_gene	Sosen1_s0401	syntenic	SseLG4	SSENm1B009532	1	unique_gene
SSENf1A001457	4	unique_gene	Sosen1_s0578	syntenic	SseLG15	SSENm1B023063	5	unique_gene
SSENf1A001460	3	unique_gene	Sosen1_s0122	syntenic	SseLG6	SSENm1B046112	2	unique_gene
SSENf1A001462	2	unique_gene	Sosen1_s0962	syntenic	SseLG9	SSENm1B046852	3	dup_gene
SSENf1A001464	2	unique_gene	Sosen1_s0843	syntenic	SseLG4	SSENm1B032020	2	unique_gene
SSENf1A001465	1	unique_gene	Sosen1_s0047	syntenic	SseLG12	SSENm1B008093	1	unique_gene
SSENf1A001469	1	unique_gene	Sosen1_s0928	syntenic	SseLG21	SSENm1B026287	1	unique_gene
SSENf1A001476	1	unique_gene	Sosen1_s2313	no_syntenic	SseLG13	SSENm1B000561	1	unique_gene
SSENf1A001477	1	unique_gene	Sosen1_s1484	syntenic	SseLG12	SSENm1B038043	1	unique_gene
SSENf1A001478	1	unique_gene	Sosen1_s0179	syntenic	SseLG6	SSENm1B047905	1	unique_gene
SSENf1A001479	1	unique_gene	Sosen1_s0107	syntenic	SseLG19	SSENm1B031152	1	unique_gene
SSENf1A001481	1	unique_gene	Sosen1_s0758	syntenic	SseLG2	SSENm1B042264	1	unique_gene
SSENf1A001483	2	unique_gene	Sosen1_s0074	syntenic	SseLG4	SSENm1B036495	3	unique_gene
SSENf1A001485	2	unique_gene	Sosen1_s1847	syntenic	SseLG6	SSENm1B033974	3	unique_gene
SSENf1A001493	8	unique_gene	Sosen1_s1293	syntenic	SseLG12	SSENm1B012838	6	unique_gene
SSENf1A001497	1	unique_gene	Sosen1_s0026	syntenic	SseLG21	SSENm1B024902	1	unique_gene
SSENf1A001499	1	unique_gene	Sosen1_s1571	no_syntenic	SseLG11	SSENm1B009315	1	unique_gene
SSENf1A001500	1	unique_gene	Sosen1_s0310	syntenic	SseLG3	SSENm1B036330	1	unique_gene
SSENf1A001502	2	unique_gene	Sosen1_s0321	syntenic	SseLG6	SSENm1B029502	1	dup_gene
SSENf1A001503	1	unique_gene	Sosen1_s0150	syntenic	SseLG2	SSENm1B024260	1	unique_gene
SSENf1A001505	2	unique_gene	Sosen1_s0551	syntenic	SseLG10	SSENm1B048850	2	unique_gene
SSENf1A001506	1	unique_gene	Sosen1_s0159	syntenic	SseLG9	SSENm1B004318	1	unique_gene
SSENf1A001507	1	unique_gene	Sosen1_s0964	syntenic	SseLG10	SSENm1B025429	1	unique_gene
SSENf1A001510	3	unique_gene	Sosen1_s0251	syntenic	SseLG13	SSENm1B028320	3	unique_gene
SSENf1A001511	1	unique_gene	Sosen1_s0783	syntenic	SseLG11	SSENm1B036042	11	dup_gene
SSENf1A001512	1	unique_gene	Sosen1_s0062	syntenic	SseLG1	SSENm1B000930	1	unique_gene
SSENf1A001513	1	unique_gene	Sosen1_s0116	syntenic	SseLG10	SSENm1B021637	1	unique_gene
SSENf1A001514	1	unique_gene	Sosen1_s1212	syntenic	scf7180000015441	SSENm1B022603	1	unique_gene
SSENf1A001518	4	unique_gene	Sosen1_s0194	syntenic	SseLG5	SSENm1B018129	1	dup_gene
SSENf1A001519	1	unique_gene	Sosen1_s0046	syntenic	SseLG8	SSENm1B010368	1	unique_gene
SSENf1A001520	1	unique_gene	Sosen1_s0001	syntenic	SseLG8	SSENm1B018037	1	unique_gene
SSENf1A001521	1	unique_gene	Sosen1_s0025	syntenic	SseLG13	SSENm1B015187	1	unique_gene
SSENf1A001522	1	unique_gene	Sosen1_s0068	syntenic	SseLG18	SSENm1B044922	1	unique_gene
SSENf1A001523	1	unique_gene	Sosen1_s0751	syntenic	SseLG17	SSENm1B030069	1	dup_gene
SSENf1A001524	1	unique_gene	Sosen1_s0374	syntenic	SseLG11	SSENm1B036360	1	unique_gene
SSENf1A001525	1	unique_gene	Sosen1_s1142	syntenic	SseLG14	SSENm1B039646	1	unique_gene
SSENf1A001526	1	unique_gene	Sosen1_s1347	syntenic	SseLG14	SSENm1B046126	1	unique_gene
SSENf1A001527	1	unique_gene	Sosen1_s0685	syntenic	SseLG2	SSENm1B011377	1	unique_gene
SSENf1A001528	1	unique_gene	Sosen1_s0196	syntenic	SseLG2	SSENm1B023709	1	unique_gene
SSENf1A001531	1	unique_gene	Sosen1_s1041	syntenic	SseLG16	SSENm1B029540	1	unique_gene
SSENf1A001538	1	unique_gene	Sosen1_s2507	syntenic	SseLG3	SSENm1B034300	1	dup_gene
SSENf1A001539	1	unique_gene	Sosen1_s0638	syntenic	SseLG6	SSENm1B037569	1	unique_gene
SSENf1A001540	1	unique_gene	Sosen1_s0574	syntenic	SseLG14	SSENm1B021111	1	unique_gene
SSENf1A001545	4	unique_gene	Sosen1_s0049	syntenic	SseLG19	SSENm1B012331	4	unique_gene
SSENf1A001547	2	unique_gene	Sosen1_s0529	syntenic	SseLG7	SSENm1B001408	1	unique_gene
SSENf1A001548	1	unique_gene	Sosen1_s4420	syntenic	scf7180000016301	SSENm1B030532	1	dup_gene
SSENf1A001551	2	unique_gene	Sosen1_s2783	no_syntenic	scf7180000015796	SSENm1B020363	3	unique_gene
SSENf1A001552	1	unique_gene	Sosen1_s0849	syntenic	SseLG8	SSENm1B036963	1	unique_gene
SSENf1A001554	1	unique_gene	Sosen1_s0152	syntenic	SseLG9	SSENm1B048621	1	unique_gene
SSENf1A001555	1	unique_gene	Sosen1_s0188	syntenic	SseLG2	SSENm1B044514	1	unique_gene
SSENf1A001559	3	unique_gene	Sosen1_s0140	syntenic	SseLG14	SSENm1B030340	3	unique_gene
SSENf1A001560	1	unique_gene	Sosen1_s0013	syntenic	SseLG3	SSENm1B011644	1	unique_gene
SSENf1A001561	1	unique_gene	Sosen1_s0207	syntenic	SseLG15	SSENm1B024750	1	unique_gene
SSENf1A001569	8	unique_gene	Sosen1_s0354	syntenic	SseLG16	SSENm1B021917	1	unique_gene
SSENf1A001570	1	unique_gene	Sosen1_s0425	syntenic	SseLG2	SSENm1B012643	1	unique_gene
SSENf1A001571	1	unique_gene	Sosen1_s1751	syntenic	SseLG18	SSENm1B009923	1	unique_gene
SSENf1A001573	2	unique_gene	Sosen1_s1120	syntenic	SseLG12	SSENm1B016276	3	unique_gene
SSENf1A001574	1	unique_gene	Sosen1_s1069	syntenic	SseLG8	SSENm1B012950	1	unique_gene
SSENf1A001578	3	unique_gene	Sosen1_s0292	syntenic	SseLG2	SSENm1B006541	1	unique_gene
SSENf1A001579	1	unique_gene	Sosen1_s0370	syntenic	scf7180000013113	SSENm1B023348	1	unique_gene
SSENf1A001581	1	unique_gene	Sosen1_s0280	syntenic	SseLG3	SSENm1B006379	1	unique_gene
SSENf1A001585	4	unique_gene	Sosen1_s1059	syntenic	SseLG16	SSENm1B017525	5	unique_gene
SSENf1A001587	1	unique_gene	Sosen1_s0082	syntenic	SseLG19	SSENm1B000563	1	unique_gene
SSENf1A001588	1	unique_gene	Sosen1_s1248	syntenic	SseLG4	SSENm1B031594	1	unique_gene
SSENf1A001589	1	unique_gene	Sosen1_s0291	syntenic	SseLG14	SSENm1B029872	1	unique_gene
SSENf1A001592	2	unique_gene	Sosen1_s0621	syntenic	SseLG17	SSENm1B035049	2	unique_gene
SSENf1A001593	1	unique_gene	Sosen1_s0080	syntenic	SseLG14	SSENm1B038621	1	unique_gene
SSENf1A001595	2	unique_gene	Sosen1_s0143	syntenic	SseLG3	SSENm1B006169	2	unique_gene
SSENf1A001597	2	unique_gene	Sosen1_s0032	syntenic	SseLG15	SSENm1B016417	2	unique_gene
SSENf1A001599	2	unique_gene	Sosen1_s0257	syntenic	SseLG11	SSENm1B019498	2	unique_gene
SSENf1A001600	1	unique_gene	Sosen1_s0126	syntenic	SseLG6	SSENm1B024833	1	unique_gene
SSENf1A001603	1	unique_gene	Sosen1_s1385	syntenic	SseLG1	SSENm1B007496	1	unique_gene
SSENf1A001605	2	unique_gene	Sosen1_s0257	syntenic	SseLG11	SSENm1B002247	4	unique_gene
SSENf1A001607	2	unique_gene	Sosen1_s0008	syntenic	SseLG3	SSENm1B013564	2	unique_gene
SSENf1A001615	8	unique_gene	Sosen1_s1101	syntenic	SseLG18	SSENm1B002440	8	unique_gene
SSENf1A001617	1	unique_gene	Sosen1_s0008	syntenic	SseLG3	SSENm1B046765	1	unique_gene
SSENf1A001623	6	unique_gene	Sosen1_s1076	syntenic	SseLG1	SSENm1B013973	5	unique_gene
SSENf1A001626	2	unique_gene	Sosen1_s0986	syntenic	scf7180000012564	SSENm1B014062	2	unique_gene
SSENf1A001627	1	unique_gene	Sosen1_s1441	syntenic	scf7180000014218	SSENm1B048983	1	unique_gene
SSENf1A001628	1	unique_gene	Sosen1_s1217	syntenic	scf7180000014836	SSENm1B044905	2	unique_gene
SSENf1A001632	4	unique_gene	Sosen1_s0129	syntenic	SseLG13	SSENm1B011538	4	unique_gene
SSENf1A001633	1	unique_gene	Sosen1_s1220	syntenic	SseLG20	SSENm1B032069	1	unique_gene
SSENf1A001634	1	unique_gene	Sosen1_s1287	syntenic	SseLG3	SSENm1B011479	1	unique_gene
SSENf1A001635	1	unique_gene	Sosen1_s1634	syntenic	SseLG1	SSENm1B030658	1	unique_gene
SSENf1A001636	1	unique_gene	Sosen1_s5095	no_syntenic	SseLG11	SSENm1B009869	1	unique_gene
SSENf1A001638	2	unique_gene	Sosen1_s0491	syntenic	SseLG10	SSENm1B019060	1	unique_gene
SSENf1A001641	3	unique_gene	Sosen1_s0322	syntenic	SseLG18	SSENm1B018591	3	unique_gene
SSENf1A001644	2	unique_gene	Sosen1_s0105	syntenic	SseLG1	SSENm1B024759	1	unique_gene
SSENf1A001645	1	unique_gene	Sosen1_s0504	syntenic	SseLG8	SSENm1B008593	1	unique_gene
SSENf1A001648	3	unique_gene	Sosen1_s0461	syntenic	SseLG21	SSENm1B023772	2	unique_gene
SSENf1A001649	1	unique_gene	Sosen1_s0098	syntenic	SseLG21	SSENm1B031988	1	unique_gene
SSENf1A001651	2	unique_gene	Sosen1_s0439	syntenic	SseLG1	SSENm1B006526	2	unique_gene
SSENf1A001653	1	unique_gene	Sosen1_s0988	syntenic	SseLG1	SSENm1B001328	1	unique_gene
SSENf1A001654	1	unique_gene	Sosen1_s2821	syntenic	SseLG17	SSENm1B015490	1	dup_gene
SSENf1A001655	1	unique_gene	Sosen1_s0120	syntenic	SseLG20	SSENm1B022744	1	unique_gene
SSENf1A001658	3	unique_gene	Sosen1_s0712	syntenic	SseLG1	SSENm1B015335	4	unique_gene
SSENf1A001664	6	unique_gene	Sosen1_s1020	syntenic	SseLG9	SSENm1B002301	6	unique_gene
SSENf1A001666	2	unique_gene	Sosen1_s0411	syntenic	SseLG3	SSENm1B021184	1	unique_gene
SSENf1A001667	1	unique_gene	Sosen1_s1836	syntenic	SseLG19	SSENm1B005972	1	unique_gene
SSENf1A001669	1	unique_gene	Sosen1_s0927	syntenic	SseLG10	SSENm1B011663	1	unique_gene
SSENf1A001670	1	unique_gene	Sosen1_s0656	syntenic	SseLG4	SSENm1B031703	1	unique_gene
SSENf1A001672	1	unique_gene	Sosen1_s1858	syntenic	scf7180000013378	SSENm1B033453	1	unique_gene
SSENf1A001673	1	unique_gene	Sosen1_s0252	syntenic	SseLG2	SSENm1B026757	1	unique_gene
SSENf1A001678	4	unique_gene	Sosen1_s2206	syntenic	scf7180000016157	SSENm1B026549	3	unique_gene
SSENf1A001685	7	unique_gene	Sosen1_s0022	syntenic	SseLG21	SSENm1B018540	6	unique_gene
SSENf1A001687	2	unique_gene	Sosen1_s3239	syntenic	SseLG18	SSENm1B008750	1	unique_gene
SSENf1A001691	4	unique_gene	Sosen1_s1010	no_syntenic	SseLG9	SSENm1B024511	4	dup_gene
SSENf1A001692	1	unique_gene	Sosen1_s0101	syntenic	SseLG9	SSENm1B010336	1	unique_gene
SSENf1A001693	1	unique_gene	Sosen1_s0536	syntenic	SseLG7	SSENm1B019929	1	unique_gene
SSENf1A001695	2	unique_gene	Sosen1_s0444	syntenic	scf7180000013710	SSENm1B012102	3	unique_gene
SSENf1A001696	1	unique_gene	Sosen1_s0143	syntenic	SseLG3	SSENm1B017828	1	unique_gene
SSENf1A001699	3	unique_gene	Sosen1_s0439	syntenic	SseLG1	SSENm1B030388	3	unique_gene
SSENf1A001701	2	unique_gene	Sosen1_s0103	syntenic	SseLG12	SSENm1B033171	2	unique_gene
SSENf1A001703	2	unique_gene	Sosen1_s0502	syntenic	SseLG2	SSENm1B005551	1	unique_gene
SSENf1A001704	1	unique_gene	Sosen1_s1638	syntenic	SseLG11	SSENm1B003022	1	unique_gene
SSENf1A001705	1	unique_gene	Sosen1_s0879	syntenic	SseLG4	SSENm1B044825	1	unique_gene
SSENf1A001710	3	unique_gene	Sosen1_s0198	syntenic	SseLG19	SSENm1B021583	2	unique_gene
SSENf1A001711	1	unique_gene	Sosen1_s0056	syntenic	SseLG1	SSENm1B049538	1	unique_gene
SSENf1A001712	1	unique_gene	Sosen1_s0490	syntenic	SseLG17	SSENm1B033352	1	unique_gene
SSENf1A001714	2	unique_gene	Sosen1_s2527	syntenic	SseLG10	SSENm1B001374	1	dup_gene
SSENf1A001715	1	unique_gene	Sosen1_s0481	syntenic	SseLG19	SSENm1B011945	1	unique_gene
SSENf1A001719	2	unique_gene	Sosen1_s0223	syntenic	SseLG10	SSENm1B036568	2	unique_gene
SSENf1A001721	2	unique_gene	Sosen1_s0007	syntenic	SseLG18	SSENm1B026945	1	unique_gene
SSENf1A001723	5	unique_gene	Sosen1_s0516	syntenic	SseLG20	SSENm1B016272	4	unique_gene
SSENf1A001725	1	unique_gene	Sosen1_s1182	syntenic	SseLG3	SSENm1B011955	1	unique_gene
SSENf1A001729	3	unique_gene	Sosen1_s0961	syntenic	SseLG3	SSENm1B040130	3	unique_gene
SSENf1A001730	1	unique_gene	Sosen1_s0918	syntenic	SseLG7	SSENm1B024032	1	unique_gene
SSENf1A001734	2	unique_gene	Sosen1_s0098	syntenic	SseLG21	SSENm1B024886	1	unique_gene
SSENf1A001735	1	unique_gene	Sosen1_s1039	syntenic	SseLG19	SSENm1B023532	1	unique_gene
SSENf1A001737	2	unique_gene	Sosen1_s0537	syntenic	SseLG10	SSENm1B036700	2	unique_gene
SSENf1A001739	2	unique_gene	Sosen1_s1213	syntenic	SseLG6	SSENm1B006883	2	unique_gene
SSENf1A001741	2	unique_gene	Sosen1_s1134	syntenic	SseLG17	SSENm1B012958	3	dup_gene
SSENf1A001742	1	unique_gene	Sosen1_s2430	syntenic	SseLG14	SSENm1B034240	1	unique_gene
SSENf1A001743	1	unique_gene	Sosen1_s1485	syntenic	SseLG3	SSENm1B000247	3	unique_gene
SSENf1A001746	2	unique_gene	Sosen1_s0466	syntenic	SseLG4	SSENm1B044506	1	dup_gene
SSENf1A001747	1	unique_gene	Sosen1_s0849	syntenic	scf7180000013475	SSENm1B026257	1	unique_gene
SSENf1A001750	3	unique_gene	Sosen1_s1122	syntenic	SseLG12	SSENm1B013599	4	unique_gene
SSENf1A001754	4	unique_gene	Sosen1_s0875	syntenic	SseLG14	SSENm1B037524	4	dup_gene
SSENf1A001757	3	unique_gene	Sosen1_s0814	syntenic	SseLG6	SSENm1B008730	2	dup_gene
SSENf1A001758	1	unique_gene	Sosen1_s0120	syntenic	SseLG20	SSENm1B014746	5	unique_gene
SSENf1A001760	2	unique_gene	Sosen1_s0857	syntenic	SseLG19	SSENm1B004049	1	unique_gene
SSENf1A001762	2	unique_gene	Sosen1_s1382	syntenic	SseLG21	SSENm1B041359	5	unique_gene
SSENf1A001765	3	unique_gene	Sosen1_s0019	syntenic	scf7180000014654	SSENm1B037127	3	unique_gene
SSENf1A001766	1	unique_gene	Sosen1_s0263	syntenic	SseLG2	SSENm1B030849	1	unique_gene
SSENf1A001768	2	unique_gene	Sosen1_s0364	syntenic	SseLG1	SSENm1B044699	2	unique_gene
SSENf1A001774	3	unique_gene	Sosen1_s0788	syntenic	SseLG16	SSENm1B002103	2	unique_gene
SSENf1A001776	2	unique_gene	Sosen1_s0248	syntenic	SseLG7	SSENm1B001133	2	unique_gene
SSENf1A001777	1	unique_gene	Sosen1_s0629	no_syntenic	scf7180000012761	SSENm1B023909	1	unique_gene
SSENf1A001781	4	unique_gene	Sosen1_s0335	syntenic	SseLG6	SSENm1B028557	5	unique_gene
SSENf1A001782	1	unique_gene	Sosen1_s0509	syntenic	SseLG3	SSENm1B024881	1	unique_gene
SSENf1A001785	3	unique_gene	Sosen1_s0495	syntenic	SseLG10	SSENm1B003606	2	unique_gene
SSENf1A001787	2	unique_gene	Sosen1_s1689	syntenic	SseLG7	SSENm1B009588	2	unique_gene
SSENf1A001789	2	unique_gene	Sosen1_s0209	syntenic	SseLG16	SSENm1B044308	2	unique_gene
SSENf1A001799	8	unique_gene	Sosen1_s0371	syntenic	SseLG5	SSENm1B033439	8	unique_gene
SSENf1A001800	1	unique_gene	Sosen1_s0038	syntenic	SseLG3	SSENm1B018238	1	unique_gene
SSENf1A001802	2	unique_gene	Sosen1_s0413	syntenic	SseLG1	SSENm1B030294	2	unique_gene
SSENf1A001803	1	unique_gene	Sosen1_s0846	syntenic	SseLG8	SSENm1B027709	1	unique_gene
SSENf1A001804	1	unique_gene	Sosen1_s1197	syntenic	SseLG3	SSENm1B047291	1	unique_gene
SSENf1A001805	1	unique_gene	Sosen1_s2629	syntenic	scf7180000015117	SSENm1B027776	1	unique_gene
SSENf1A001808	3	unique_gene	Sosen1_s0806	syntenic	SseLG17	SSENm1B038399	3	unique_gene
SSENf1A001809	1	unique_gene	Sosen1_s0118	syntenic	SseLG19	SSENm1B011703	1	unique_gene
SSENf1A001810	1	unique_gene	Sosen1_s0325	syntenic	SseLG11	SSENm1B006594	1	unique_gene
SSENf1A001811	1	unique_gene	Sosen1_s0700	syntenic	SseLG20	SSENm1B047990	1	unique_gene
SSENf1A001813	2	unique_gene	Sosen1_s0249	syntenic	SseLG6	SSENm1B026176	5	unique_gene
SSENf1A001815	2	unique_gene	Sosen1_s0044	syntenic	SseLG8	SSENm1B000495	3	unique_gene
SSENf1A001817	1	unique_gene	Sosen1_s2402	no_syntenic	SseLG17	SSENm1B024107	1	dup_gene
SSENf1A001822	3	unique_gene	Sosen1_s1515	syntenic	SseLG19	SSENm1B036220	3	unique_gene
SSENf1A001826	4	unique_gene	Sosen1_s0354	syntenic	SseLG16	SSENm1B027480	5	unique_gene
SSENf1A001827	1	unique_gene	Sosen1_s1090	syntenic	SseLG12	SSENm1B011226	1	unique_gene
SSENf1A001828	1	unique_gene	Sosen1_s1828	syntenic	SseLG2	SSENm1B020618	1	unique_gene
SSENf1A001829	1	unique_gene	Sosen1_s0141	syntenic	SseLG13	SSENm1B044781	1	unique_gene
SSENf1A001830	1	unique_gene	Sosen1_s0517	syntenic	SseLG7	SSENm1B016218	1	unique_gene
SSENf1A001831	1	unique_gene	Sosen1_s0109	syntenic	SseLG7	SSENm1B038600	1	unique_gene
SSENf1A001834	1	unique_gene	Sosen1_s0968	syntenic	SseLG2	SSENm1B002418	1	unique_gene
SSENf1A001835	1	unique_gene	Sosen1_s1392	syntenic	SseLG8	SSENm1B036292	1	unique_gene
SSENf1A001836	1	unique_gene	Sosen1_s0022	syntenic	SseLG21	SSENm1B032539	1	unique_gene
SSENf1A001838	2	unique_gene	Sosen1_s1213	syntenic	SseLG6	SSENm1B045107	2	unique_gene
SSENf1A001839	1	unique_gene	Sosen1_s0658	syntenic	SseLG19	SSENm1B035076	1	dup_gene
SSENf1A001840	1	unique_gene	Sosen1_s0322	syntenic	SseLG18	SSENm1B028314	1	unique_gene
SSENf1A001842	2	unique_gene	Sosen1_s0008	syntenic	SseLG3	SSENm1B003742	6	unique_gene
SSENf1A001844	2	unique_gene	Sosen1_s0483	syntenic	SseLG9	SSENm1B008039	1	unique_gene
SSENf1A001845	1	unique_gene	Sosen1_s0206	syntenic	SseLG6	SSENm1B006176	1	unique_gene
SSENf1A001846	1	unique_gene	Sosen1_s0124	syntenic	SseLG15	SSENm1B047421	1	unique_gene
SSENf1A001847	1	unique_gene	Sosen1_s0734	syntenic	SseLG19	SSENm1B015784	1	unique_gene
SSENf1A001848	1	unique_gene	Sosen1_s0708	syntenic	SseLG10	SSENm1B012451	1	unique_gene
SSENf1A001849	1	unique_gene	Sosen1_s0476	syntenic	SseLG11	SSENm1B032434	1	unique_gene
SSENf1A001851	2	unique_gene	Sosen1_s0107	syntenic	SseLG19	SSENm1B014941	2	unique_gene
SSENf1A001855	4	unique_gene	Sosen1_s0809	syntenic	SseLG12	SSENm1B038995	1	unique_gene
SSENf1A001856	1	unique_gene	Sosen1_s0214	syntenic	SseLG14	SSENm1B037699	1	unique_gene
SSENf1A001858	1	unique_gene	Sosen1_s2895	syntenic	SseLG4	SSENm1B026451	1	dup_gene
SSENf1A001861	1	unique_gene	Sosen1_s0501	syntenic	SseLG19	SSENm1B002897	2	unique_gene
SSENf1A001862	1	unique_gene	Sosen1_s0033	syntenic	SseLG1	SSENm1B002573	1	unique_gene
SSENf1A001864	2	unique_gene	Sosen1_s1242	syntenic	SseLG21	SSENm1B042838	2	unique_gene
SSENf1A001865	1	unique_gene	Sosen1_s1393	syntenic	SseLG19	SSENm1B003101	1	unique_gene
SSENf1A001868	3	unique_gene	Sosen1_s0718	syntenic	SseLG7	SSENm1B043336	2	unique_gene
SSENf1A001869	1	unique_gene	Sosen1_s0571	syntenic	scf7180000014711	SSENm1B031139	1	unique_gene
SSENf1A001870	1	unique_gene	Sosen1_s0385	syntenic	SseLG9	SSENm1B007678	1	unique_gene
SSENf1A001873	2	unique_gene	Sosen1_s4061	no_syntenic	SseLG3	SSENm1B021183	2	unique_gene
SSENf1A001874	1	unique_gene	Sosen1_s0146	syntenic	SseLG1	SSENm1B002648	2	unique_gene
SSENf1A001875	1	unique_gene	Sosen1_s0508	syntenic	SseLG14	SSENm1B003557	1	unique_gene
SSENf1A001879	4	unique_gene	Sosen1_s0497	syntenic	SseLG14	SSENm1B007583	4	unique_gene
SSENf1A001880	1	unique_gene	Sosen1_s0354	syntenic	SseLG16	SSENm1B003513	1	unique_gene
SSENf1A001881	1	unique_gene	Sosen1_s0098	syntenic	SseLG21	SSENm1B025356	1	unique_gene
SSENf1A001883	2	unique_gene	Sosen1_s4474	no_syntenic	SseLG7	SSENm1B014211	2	dup_gene
SSENf1A001886	3	unique_gene	Sosen1_s0016	syntenic	SseLG2	SSENm1B003733	3	unique_gene
SSENf1A001887	1	unique_gene	Sosen1_s0675	syntenic	SseLG2	SSENm1B003191	1	unique_gene
SSENf1A001888	1	unique_gene	Sosen1_s0269	syntenic	SseLG3	SSENm1B040962	1	unique_gene
SSENf1A001891	3	unique_gene	Sosen1_s0169	syntenic	scf7180000015790	SSENm1B013702	4	unique_gene
SSENf1A001892	1	unique_gene	Sosen1_s1183	syntenic	SseLG11	SSENm1B010108	1	unique_gene
SSENf1A001893	1	unique_gene	Sosen1_s0877	syntenic	scf7180000014209	SSENm1B008047	1	unique_gene
SSENf1A001894	1	unique_gene	Sosen1_s2319	syntenic	scf7180000013591	SSENm1B007378	2	unique_gene
SSENf1A001903	1	unique_gene	Sosen1_s0056	syntenic	SseLG1	SSENm1B014158	1	unique_gene
SSENf1A001905	2	unique_gene	Sosen1_s1318	syntenic	SseLG5	SSENm1B008854	2	unique_gene
SSENf1A001910	3	unique_gene	Sosen1_s1234	syntenic	SseLG4	SSENm1B043628	3	unique_gene
SSENf1A001911	1	unique_gene	Sosen1_s0222	syntenic	SseLG19	SSENm1B030378	1	unique_gene
SSENf1A001912	1	unique_gene	Sosen1_s0897	syntenic	SseLG12	SSENm1B030269	1	dup_gene
SSENf1A001917	1	unique_gene	Sosen1_s1866	syntenic	SseLG20	SSENm1B039761	1	unique_gene
SSENf1A001918	1	unique_gene	Sosen1_s0982	syntenic	SseLG1	SSENm1B004583	1	unique_gene
SSENf1A001919	1	unique_gene	Sosen1_s1117	syntenic	SseLG3	SSENm1B039990	1	unique_gene
SSENf1A001923	1	unique_gene	Sosen1_s0450	syntenic	SseLG6	SSENm1B004684	1	unique_gene
SSENf1A001924	1	unique_gene	Sosen1_s1397	syntenic	scf7180000014736	SSENm1B007819	2	unique_gene
SSENf1A001925	1	unique_gene	Sosen1_s1752	syntenic	SseLG17	SSENm1B045973	1	unique_gene
SSENf1A001926	1	unique_gene	Sosen1_s0022	syntenic	SseLG15	SSENm1B027143	1	unique_gene
SSENf1A001927	1	unique_gene	Sosen1_s0624	syntenic	SseLG19	SSENm1B024255	1	unique_gene
SSENf1A001930	3	unique_gene	Sosen1_s0772	syntenic	SseLG4	SSENm1B004517	3	unique_gene
SSENf1A001932	2	unique_gene	Sosen1_s0557	syntenic	SseLG15	SSENm1B002963	2	unique_gene
SSENf1A001933	1	unique_gene	Sosen1_s1313	syntenic	SseLG17	SSENm1B045469	1	unique_gene
SSENf1A001934	1	unique_gene	Sosen1_s0339	syntenic	SseLG10	SSENm1B016165	1	unique_gene
SSENf1A001937	2	unique_gene	Sosen1_s0917	no_syntenic	SseLG7	SSENm1B000658	2	dup_gene
SSENf1A001938	1	unique_gene	Sosen1_s1482	syntenic	scf7180000014935	SSENm1B008374	1	unique_gene
SSENf1A001946	8	unique_gene	Sosen1_s0352	syntenic	SseLG3	SSENm1B048214	7	unique_gene
SSENf1A001951	4	unique_gene	Sosen1_s0680	syntenic	SseLG1	SSENm1B031746	4	unique_gene
SSENf1A001952	1	unique_gene	Sosen1_s1356	syntenic	SseLG16	SSENm1B042273	1	unique_gene
SSENf1A001953	1	unique_gene	Sosen1_s1614	syntenic	SseLG20	SSENm1B025399	3	unique_gene
SSENf1A001954	1	unique_gene	Sosen1_s1062	syntenic	SseLG5	SSENm1B006149	1	unique_gene
SSENf1A001959	5	unique_gene	Sosen1_s3567	no_syntenic	SseLG5	SSENm1B016997	1	dup_gene
SSENf1A001960	1	unique_gene	Sosen1_s0118	syntenic	SseLG19	SSENm1B034657	1	unique_gene
SSENf1A001963	2	unique_gene	Sosen1_s0473	syntenic	SseLG9	SSENm1B029135	3	unique_gene
SSENf1A001965	2	unique_gene	Sosen1_s1512	syntenic	scf7180000015033	SSENm1B015032	2	unique_gene
SSENf1A001969	4	unique_gene	Sosen1_s0186	syntenic	SseLG7	SSENm1B049881	3	unique_gene
SSENf1A001971	2	unique_gene	Sosen1_s1331	syntenic	SseLG13	SSENm1B000435	2	unique_gene
SSENf1A001976	5	unique_gene	Sosen1_s1081	syntenic	SseLG17	SSENm1B023499	4	unique_gene
SSENf1A001977	1	unique_gene	Sosen1_s1135	syntenic	SseLG1	SSENm1B017838	1	unique_gene
SSENf1A001979	2	unique_gene	Sosen1_s0010	syntenic	SseLG7	SSENm1B018409	2	unique_gene
SSENf1A001980	1	unique_gene	Sosen1_s0988	syntenic	SseLG1	SSENm1B040221	1	unique_gene
SSENf1A001982	2	unique_gene	Sosen1_s0520	syntenic	SseLG11	SSENm1B008786	3	unique_gene
SSENf1A001983	1	unique_gene	Sosen1_s0389	syntenic	SseLG17	SSENm1B036991	1	unique_gene
SSENf1A001985	2	unique_gene	Sosen1_s0531	syntenic	SseLG20	SSENm1B010046	2	unique_gene
SSENf1A001987	1	unique_gene	Sosen1_s0236	syntenic	SseLG5	SSENm1B027099	1	unique_gene
SSENf1A001993	6	unique_gene	Sosen1_s0066	syntenic	SseLG1	SSENm1B040135	5	unique_gene
SSENf1A001996	3	unique_gene	Sosen1_s0461	syntenic	SseLG21	SSENm1B045640	4	unique_gene
SSENf1A001997	1	unique_gene	Sosen1_s1654	syntenic	SseLG8	SSENm1B048567	1	unique_gene
SSENf1A001999	1	unique_gene	Sosen1_s0170	syntenic	SseLG9	SSENm1B005000	1	unique_gene
SSENf1A002000	1	unique_gene	Sosen1_s0245	syntenic	SseLG1	SSENm1B017024	1	unique_gene
SSENf1A002007	7	unique_gene	Sosen1_s0016	syntenic	SseLG2	SSENm1B018779	7	unique_gene
SSENf1A002008	1	unique_gene	Sosen1_s0395	syntenic	SseLG9	SSENm1B015198	1	unique_gene
SSENf1A002009	1	unique_gene	Sosen1_s0067	syntenic	SseLG16	SSENm1B020634	1	unique_gene
SSENf1A002010	1	unique_gene	Sosen1_s0723	syntenic	scf7180000017085	SSENm1B008022	1	unique_gene
SSENf1A002013	3	unique_gene	Sosen1_s0235	syntenic	SseLG8	SSENm1B047500	5	unique_gene
SSENf1A002014	1	unique_gene	Sosen1_s0864	syntenic	SseLG11	SSENm1B047680	1	unique_gene
SSENf1A002017	3	unique_gene	Sosen1_s0097	syntenic	SseLG15	SSENm1B022863	4	unique_gene
SSENf1A002019	2	unique_gene	Sosen1_s1525	syntenic	scf7180000013955	SSENm1B002862	2	unique_gene
SSENf1A002020	1	unique_gene	Sosen1_s1544	syntenic	SseLG3	SSENm1B009683	1	unique_gene
SSENf1A002021	1	unique_gene	Sosen1_s0294	syntenic	SseLG1	SSENm1B001071	1	unique_gene
SSENf1A002022	1	unique_gene	Sosen1_s1735	syntenic	SseLG4	SSENm1B012645	1	unique_gene
SSENf1A002024	2	unique_gene	Sosen1_s0164	syntenic	SseLG7	SSENm1B046400	3	unique_gene
SSENf1A002030	1	unique_gene	Sosen1_s0125	syntenic	SseLG16	SSENm1B047640	1	unique_gene
SSENf1A002032	2	unique_gene	Sosen1_s1143	syntenic	SseLG1	SSENm1B012476	3	unique_gene
SSENf1A002033	1	unique_gene	Sosen1_s0216	syntenic	SseLG11	SSENm1B002965	1	unique_gene
SSENf1A002035	2	unique_gene	Sosen1_s0981	syntenic	SseLG11	SSENm1B001620	2	unique_gene
SSENf1A002038	2	unique_gene	Sosen1_s0170	syntenic	SseLG9	SSENm1B019613	2	unique_gene
SSENf1A002045	7	unique_gene	Sosen1_s1728	syntenic	SseLG20	SSENm1B007407	8	unique_gene
SSENf1A002048	2	unique_gene	Sosen1_s0623	syntenic	SseLG11	SSENm1B035172	1	dup_gene
SSENf1A002065	17	unique_gene	Sosen1_s0160	syntenic	SseLG14	SSENm1B012996	18	unique_gene
SSENf1A002066	1	unique_gene	Sosen1_s2686	syntenic	SseLG17	SSENm1B033144	1	unique_gene
SSENf1A002067	1	unique_gene	Sosen1_s0129	syntenic	SseLG13	SSENm1B005708	1	unique_gene
SSENf1A002068	1	unique_gene	Sosen1_s0408	syntenic	SseLG13	SSENm1B001362	1	unique_gene
SSENf1A002069	1	unique_gene	Sosen1_s2186	syntenic	SseLG9	SSENm1B023853	1	unique_gene
SSENf1A002070	1	unique_gene	Sosen1_s2216	syntenic	scf7180000014838	SSENm1B025258	1	unique_gene
SSENf1A002078	8	unique_gene	Sosen1_s0092	syntenic	SseLG13	SSENm1B023904	6	unique_gene
SSENf1A002079	1	unique_gene	Sosen1_s0508	syntenic	SseLG14	SSENm1B049423	1	unique_gene
SSENf1A002080	1	unique_gene	Sosen1_s1602	syntenic	SseLG17	SSENm1B004747	1	unique_gene
SSENf1A002085	5	unique_gene	Sosen1_s0276	syntenic	SseLG4	SSENm1B043144	5	unique_gene
SSENf1A002086	1	unique_gene	Sosen1_s0705	syntenic	SseLG11	SSENm1B010819	1	unique_gene
SSENf1A002087	1	unique_gene	Sosen1_s0014	syntenic	SseLG9	SSENm1B018224	1	unique_gene
SSENf1A002088	1	unique_gene	Sosen1_s1536	syntenic	SseLG7	SSENm1B002666	1	unique_gene
SSENf1A002091	3	unique_gene	Sosen1_s0122	syntenic	SseLG6	SSENm1B000243	3	unique_gene
SSENf1A002092	1	unique_gene	Sosen1_s2252	syntenic	SseLG17	SSENm1B028658	1	unique_gene
SSENf1A002093	1	unique_gene	Sosen1_s0122	syntenic	SseLG6	SSENm1B031391	1	unique_gene
SSENf1A002097	4	unique_gene	Sosen1_s0892	syntenic	SseLG21	SSENm1B031571	4	unique_gene
SSENf1A002099	2	unique_gene	Sosen1_s0297	syntenic	SseLG4	SSENm1B047658	2	unique_gene
SSENf1A002100	1	unique_gene	Sosen1_s0571	syntenic	scf7180000014711	SSENm1B022293	1	unique_gene
SSENf1A002103	1	unique_gene	Sosen1_s0544	syntenic	SseLG4	SSENm1B004902	1	unique_gene
SSENf1A002104	1	unique_gene	Sosen1_s0462	syntenic	SseLG19	SSENm1B010251	1	unique_gene
SSENf1A002107	2	unique_gene	Sosen1_s0030	syntenic	SseLG21	SSENm1B045832	3	unique_gene
SSENf1A002111	1	unique_gene	Sosen1_s0827	syntenic	SseLG8	SSENm1B012115	1	unique_gene
SSENf1A002113	2	unique_gene	Sosen1_s1669	syntenic	SseLG4	SSENm1B026004	1	dup_gene
SSENf1A002116	3	unique_gene	Sosen1_s3117	syntenic	SseLG8	SSENm1B003055	2	unique_gene
SSENf1A002117	1	unique_gene	Sosen1_s0452	syntenic	SseLG5	SSENm1B041076	1	unique_gene
SSENf1A002119	2	unique_gene	Sosen1_s0089	syntenic	SseLG5	SSENm1B022375	2	unique_gene
SSENf1A002121	2	unique_gene	Sosen1_s0160	syntenic	SseLG14	SSENm1B002304	2	unique_gene
SSENf1A002122	1	unique_gene	Sosen1_s0017	syntenic	SseLG2	SSENm1B002229	1	unique_gene
SSENf1A002125	3	unique_gene	Sosen1_s0328	syntenic	SseLG11	SSENm1B006209	1	unique_gene
SSENf1A002126	1	unique_gene	Sosen1_s0112	syntenic	SseLG11	SSENm1B019158	1	unique_gene
SSENf1A002128	2	unique_gene	Sosen1_s0934	syntenic	SseLG1	SSENm1B030823	2	unique_gene
SSENf1A002129	1	unique_gene	Sosen1_s0298	syntenic	SseLG20	SSENm1B041459	1	unique_gene
SSENf1A002130	1	unique_gene	Sosen1_s1464	syntenic	SseLG13	SSENm1B023226	1	unique_gene
SSENf1A002132	2	unique_gene	Sosen1_s2050	syntenic	SseLG2	SSENm1B041903	3	unique_gene
SSENf1A002139	7	unique_gene	Sosen1_s0211	syntenic	SseLG8	SSENm1B012137	6	unique_gene
SSENf1A002142	3	unique_gene	Sosen1_s3080	no_syntenic	SseLG11	SSENm1B027960	1	dup_gene
SSENf1A002143	1	unique_gene	Sosen1_s0945	syntenic	scf7180000013388	SSENm1B026668	2	unique_gene
SSENf1A002144	1	unique_gene	Sosen1_s0055	syntenic	SseLG3	SSENm1B033927	1	unique_gene
SSENf1A002146	2	unique_gene	Sosen1_s0154	syntenic	scf7180000017154	SSENm1B010756	2	unique_gene
SSENf1A002147	1	unique_gene	Sosen1_s0205	syntenic	SseLG16	SSENm1B018208	1	unique_gene
SSENf1A002148	1	unique_gene	Sosen1_s0830	syntenic	SseLG10	SSENm1B043667	1	unique_gene
SSENf1A002150	2	unique_gene	Sosen1_s1703	syntenic	SseLG10	SSENm1B034543	2	dup_gene
SSENf1A002151	1	unique_gene	Sosen1_s0004	syntenic	SseLG14	SSENm1B047249	1	unique_gene
SSENf1A002152	1	unique_gene	Sosen1_s0642	syntenic	SseLG9	SSENm1B002104	1	unique_gene
SSENf1A002153	1	unique_gene	Sosen1_s0941	syntenic	SseLG5	SSENm1B045259	1	unique_gene
SSENf1A002156	3	unique_gene	Sosen1_s1085	syntenic	SseLG5	SSENm1B035774	3	unique_gene
SSENf1A002158	2	unique_gene	Sosen1_s1225	syntenic	SseLG1	SSENm1B002494	2	unique_gene
SSENf1A002160	1	unique_gene	Sosen1_s0197	syntenic	SseLG12	SSENm1B006073	3	unique_gene
SSENf1A002161	1	unique_gene	Sosen1_s0812	syntenic	SseLG14	SSENm1B039410	1	unique_gene
SSENf1A002167	4	unique_gene	Sosen1_s0544	syntenic	SseLG4	SSENm1B012459	4	unique_gene
SSENf1A002169	2	unique_gene	Sosen1_s0091	syntenic	SseLG12	SSENm1B013234	1	unique_gene
SSENf1A002171	2	unique_gene	Sosen1_s2881	syntenic	scf7180000014161	SSENm1B015569	3	unique_gene
SSENf1A002172	1	unique_gene	Sosen1_s1519	syntenic	SseLG6	SSENm1B041615	1	unique_gene
SSENf1A002173	1	unique_gene	Sosen1_s1667	syntenic	scf7180000012646	SSENm1B048171	2	unique_gene
SSENf1A002174	1	unique_gene	Sosen1_s0521	syntenic	SseLG13	SSENm1B002770	1	unique_gene
SSENf1A002175	1	unique_gene	Sosen1_s3150	no_syntenic	SseLG9	SSENm1B039325	1	unique_gene
SSENf1A002177	2	unique_gene	Sosen1_s0366	syntenic	SseLG3	SSENm1B021627	2	unique_gene
SSENf1A002178	1	unique_gene	Sosen1_s0688	syntenic	scf7180000017642	SSENm1B021080	1	unique_gene
SSENf1A002181	2	unique_gene	Sosen1_s3896	syntenic	SseLG21	SSENm1B022975	1	dup_gene
SSENf1A002183	1	unique_gene	Sosen1_s0432	syntenic	SseLG13	SSENm1B043393	1	unique_gene
SSENf1A002184	1	unique_gene	Sosen1_s2166	syntenic	SseLG1	SSENm1B027454	1	unique_gene
SSENf1A002185	1	unique_gene	Sosen1_s1455	syntenic	SseLG16	SSENm1B033716	1	unique_gene
SSENf1A002187	1	unique_gene	Sosen1_s0521	syntenic	SseLG13	SSENm1B029503	1	unique_gene
SSENf1A002188	1	unique_gene	Sosen1_s1624	syntenic	SseLG17	SSENm1B001789	2	unique_gene
SSENf1A002189	1	unique_gene	Sosen1_s0232	syntenic	SseLG7	SSENm1B038953	1	unique_gene
SSENf1A002191	2	unique_gene	Sosen1_s1419	syntenic	SseLG4	SSENm1B022532	2	unique_gene
SSENf1A002196	2	unique_gene	Sosen1_s0897	syntenic	SseLG12	SSENm1B017043	2	unique_gene
SSENf1A002203	7	unique_gene	Sosen1_s2644	syntenic	scf7180000016327	SSENm1B011068	14	unique_gene
SSENf1A002204	1	unique_gene	Sosen1_s2416	syntenic	SseLG21	SSENm1B026338	1	dup_gene
SSENf1A002207	2	unique_gene	Sosen1_s0359	syntenic	SseLG16	SSENm1B012300	2	unique_gene
SSENf1A002208	1	unique_gene	Sosen1_s0917	syntenic	SseLG7	SSENm1B028083	1	unique_gene
SSENf1A002209	1	unique_gene	Sosen1_s1424	syntenic	scf7180000013600	SSENm1B020903	1	unique_gene
SSENf1A002210	1	unique_gene	Sosen1_s0429	syntenic	SseLG11	SSENm1B017528	2	unique_gene
SSENf1A002211	1	unique_gene	Sosen1_s0801	syntenic	SseLG10	SSENm1B035850	1	unique_gene
SSENf1A002212	1	unique_gene	Sosen1_s0771	syntenic	SseLG9	SSENm1B018376	1	unique_gene
SSENf1A002213	1	unique_gene	Sosen1_s0568	syntenic	SseLG15	SSENm1B015120	2	unique_gene
SSENf1A002214	1	unique_gene	Sosen1_s0221	syntenic	SseLG16	SSENm1B004362	1	unique_gene
SSENf1A002215	1	unique_gene	Sosen1_s0705	syntenic	SseLG11	SSENm1B001169	1	unique_gene
SSENf1A002216	1	unique_gene	Sosen1_s1901	syntenic	SseLG14	SSENm1B015549	1	unique_gene
SSENf1A002218	2	unique_gene	Sosen1_s0541	syntenic	SseLG18	SSENm1B015600	2	unique_gene
SSENf1A002220	1	unique_gene	Sosen1_s1160	syntenic	SseLG2	SSENm1B013856	2	unique_gene
SSENf1A002225	3	unique_gene	Sosen1_s0269	syntenic	SseLG3	SSENm1B005953	4	unique_gene
SSENf1A002229	3	unique_gene	Sosen1_s1196	syntenic	SseLG14	SSENm1B027488	2	unique_gene
SSENf1A002231	2	unique_gene	Sosen1_s0068	syntenic	SseLG18	SSENm1B015940	3	unique_gene
SSENf1A002234	3	unique_gene	Sosen1_s2210	syntenic	SseLG11	SSENm1B026440	1	unique_gene
SSENf1A002235	1	unique_gene	Sosen1_s0197	syntenic	SseLG12	SSENm1B043762	1	unique_gene
SSENf1A002240	5	unique_gene	Sosen1_s0124	syntenic	SseLG15	SSENm1B011584	6	unique_gene
SSENf1A002243	3	dup_gene	Sosen1_s0629	no_syntenic	scf7180000013226	SSENm1B024462	3	unique_gene
SSENf1A002243	3	dup_gene	Sosen1_s0629	syntenic	SseLG4	SSENm1B007498	2	unique_gene
SSENf1A002244	1	unique_gene	Sosen1_s0268	syntenic	SseLG14	SSENm1B010928	1	unique_gene
SSENf1A002248	4	unique_gene	Sosen1_s0077	syntenic	SseLG11	SSENm1B016181	4	unique_gene
SSENf1A002249	1	unique_gene	Sosen1_s0682	syntenic	SseLG8	SSENm1B027424	1	unique_gene
SSENf1A002252	2	unique_gene	Sosen1_s0499	syntenic	scf7180000012646	SSENm1B042750	2	unique_gene
SSENf1A002254	2	unique_gene	Sosen1_s0140	no_syntenic	scf7180000014909	SSENm1B033741	2	unique_gene
SSENf1A002255	1	unique_gene	Sosen1_s0198	syntenic	SseLG19	SSENm1B016819	1	unique_gene
SSENf1A002256	1	unique_gene	Sosen1_s1813	syntenic	SseLG10	SSENm1B024692	1	unique_gene
SSENf1A002257	1	unique_gene	Sosen1_s1034	syntenic	SseLG7	SSENm1B048754	2	unique_gene
SSENf1A002258	1	unique_gene	Sosen1_s0414	syntenic	SseLG5	SSENm1B035956	1	unique_gene
SSENf1A002259	1	unique_gene	Sosen1_s0278	syntenic	SseLG18	SSENm1B024553	1	unique_gene
SSENf1A002260	1	unique_gene	Sosen1_s0900	syntenic	SseLG2	SSENm1B026934	1	unique_gene
SSENf1A002261	1	unique_gene	Sosen1_s0166	syntenic	SseLG15	SSENm1B016962	1	unique_gene
SSENf1A002267	6	unique_gene	Sosen1_s1006	syntenic	SseLG14	SSENm1B024472	6	unique_gene
SSENf1A002268	1	unique_gene	Sosen1_s0205	syntenic	SseLG16	SSENm1B034777	1	unique_gene
SSENf1A002271	3	unique_gene	Sosen1_s2673	no_syntenic	SseLG2	SSENm1B022389	1	dup_gene
SSENf1A002274	3	unique_gene	Sosen1_s1527	syntenic	SseLG17	SSENm1B000499	2	unique_gene
SSENf1A002276	2	unique_gene	Sosen1_s0201	syntenic	SseLG17	SSENm1B047506	2	unique_gene
SSENf1A002277	1	unique_gene	Sosen1_s1441	syntenic	SseLG20	SSENm1B040040	1	unique_gene
SSENf1A002278	1	unique_gene	Sosen1_s0100	syntenic	SseLG2	SSENm1B001631	1	unique_gene
SSENf1A002281	1	unique_gene	Sosen1_s0108	syntenic	SseLG9	SSENm1B036022	1	unique_gene
SSENf1A002284	3	unique_gene	Sosen1_s0122	syntenic	SseLG6	SSENm1B030507	3	unique_gene
SSENf1A002288	4	unique_gene	Sosen1_s0701	syntenic	SseLG16	SSENm1B045050	4	unique_gene
SSENf1A002293	4	unique_gene	Sosen1_s3681	no_syntenic	SseLG4	SSENm1B028469	1	dup_gene
SSENf1A002294	1	unique_gene	Sosen1_s0832	syntenic	SseLG16	SSENm1B005518	1	unique_gene
SSENf1A002296	1	unique_gene	Sosen1_s1756	syntenic	SseLG1	SSENm1B037622	1	unique_gene
SSENf1A002297	1	unique_gene	Sosen1_s0139	syntenic	SseLG5	SSENm1B022543	1	unique_gene
SSENf1A002298	1	unique_gene	Sosen1_s1290	syntenic	SseLG2	SSENm1B045565	1	unique_gene
SSENf1A002303	2	unique_gene	Sosen1_s0036	syntenic	SseLG4	SSENm1B012131	2	unique_gene
SSENf1A002307	4	unique_gene	Sosen1_s0270	syntenic	SseLG10	SSENm1B023343	4	unique_gene
SSENf1A002308	1	unique_gene	Sosen1_s0675	syntenic	SseLG2	SSENm1B022946	1	unique_gene
SSENf1A002310	1	unique_gene	Sosen1_s0782	syntenic	scf7180000015770	SSENm1B045486	1	unique_gene
SSENf1A002311	1	unique_gene	Sosen1_s0024	syntenic	SseLG11	SSENm1B043732	1	unique_gene
SSENf1A002313	2	unique_gene	Sosen1_s0345	syntenic	SseLG6	SSENm1B035595	2	unique_gene
SSENf1A002314	1	unique_gene	Sosen1_s0407	syntenic	SseLG12	SSENm1B045688	3	unique_gene
SSENf1A002317	3	unique_gene	Sosen1_s0527	syntenic	SseLG16	SSENm1B030056	3	unique_gene
SSENf1A002319	2	unique_gene	Sosen1_s0734	syntenic	SseLG19	SSENm1B027668	1	unique_gene
SSENf1A002320	1	unique_gene	Sosen1_s0640	syntenic	SseLG14	SSENm1B043948	1	unique_gene
SSENf1A002322	2	unique_gene	Sosen1_s2135	syntenic	SseLG14	SSENm1B016737	1	unique_gene
SSENf1A002323	1	unique_gene	Sosen1_s0649	syntenic	SseLG6	SSENm1B024371	1	unique_gene
SSENf1A002325	2	unique_gene	Sosen1_s0260	syntenic	scf7180000013882	SSENm1B006836	2	unique_gene
SSENf1A002327	1	unique_gene	Sosen1_s0343	syntenic	SseLG18	SSENm1B029959	1	unique_gene
SSENf1A002329	2	unique_gene	Sosen1_s0900	syntenic	SseLG2	SSENm1B033128	2	unique_gene
SSENf1A002330	1	unique_gene	Sosen1_s0311	syntenic	SseLG14	SSENm1B004826	1	unique_gene
SSENf1A002332	2	unique_gene	Sosen1_s0543	syntenic	SseLG1	SSENm1B015649	2	unique_gene
SSENf1A002333	1	unique_gene	Sosen1_s0560	syntenic	SseLG14	SSENm1B007218	1	unique_gene
SSENf1A002334	1	unique_gene	Sosen1_s0133	syntenic	SseLG3	SSENm1B014581	1	unique_gene
SSENf1A002335	1	unique_gene	Sosen1_s1554	syntenic	SseLG3	SSENm1B048024	1	unique_gene
SSENf1A002338	3	unique_gene	Sosen1_s0503	syntenic	SseLG7	SSENm1B000450	2	unique_gene
SSENf1A002340	2	unique_gene	Sosen1_s0082	syntenic	SseLG19	SSENm1B043258	1	unique_gene
SSENf1A002342	1	unique_gene	Sosen1_s1363	syntenic	SseLG11	SSENm1B040758	1	dup_gene
SSENf1A002343	1	unique_gene	Sosen1_s0756	syntenic	SseLG5	SSENm1B013565	1	unique_gene
SSENf1A002346	2	unique_gene	Sosen1_s1102	syntenic	SseLG21	SSENm1B019052	2	unique_gene
SSENf1A002351	5	unique_gene	Sosen1_s0163	syntenic	SseLG10	SSENm1B043215	6	unique_gene
SSENf1A002352	1	unique_gene	Sosen1_s0379	syntenic	SseLG17	SSENm1B023757	1	unique_gene
SSENf1A002356	4	unique_gene	Sosen1_s1233	no_syntenic	SseLG3	SSENm1B035696	4	unique_gene
SSENf1A002358	1	unique_gene	Sosen1_s1621	syntenic	SseLG21	SSENm1B021611	1	unique_gene
SSENf1A002359	1	unique_gene	Sosen1_s0727	syntenic	SseLG1	SSENm1B025695	1	unique_gene
SSENf1A002361	2	unique_gene	Sosen1_s2168	syntenic	SseLG19	SSENm1B020321	1	unique_gene
SSENf1A002363	2	unique_gene	Sosen1_s0282	syntenic	SseLG10	SSENm1B042172	2	unique_gene
SSENf1A002364	1	unique_gene	Sosen1_s0716	syntenic	SseLG14	SSENm1B009236	3	unique_gene
SSENf1A002365	1	unique_gene	Sosen1_s0217	syntenic	SseLG1	SSENm1B037492	1	unique_gene
SSENf1A002367	2	unique_gene	Sosen1_s0829	syntenic	SseLG11	SSENm1B032225	2	unique_gene
SSENf1A002368	1	unique_gene	Sosen1_s0396	syntenic	SseLG1	SSENm1B046442	1	unique_gene
SSENf1A002370	2	unique_gene	Sosen1_s0054	syntenic	SseLG5	SSENm1B021699	2	unique_gene
SSENf1A002372	2	unique_gene	Sosen1_s1486	syntenic	SseLG8	SSENm1B019210	2	unique_gene
SSENf1A002373	1	unique_gene	Sosen1_s1342	syntenic	SseLG1	SSENm1B008558	1	unique_gene
SSENf1A002374	1	unique_gene	Sosen1_s0071	syntenic	SseLG5	SSENm1B046047	1	unique_gene
SSENf1A002375	1	unique_gene	Sosen1_s1796	syntenic	SseLG13	SSENm1B000972	1	unique_gene
SSENf1A002377	2	unique_gene	Sosen1_s0141	syntenic	SseLG13	SSENm1B025045	2	unique_gene
SSENf1A002378	1	unique_gene	Sosen1_s1030	syntenic	SseLG17	SSENm1B015530	1	unique_gene
SSENf1A002381	3	unique_gene	Sosen1_s0338	syntenic	SseLG6	SSENm1B037199	4	unique_gene
SSENf1A002382	1	unique_gene	Sosen1_s0462	syntenic	SseLG19	SSENm1B029120	1	unique_gene
SSENf1A002383	1	unique_gene	Sosen1_s0801	syntenic	SseLG10	SSENm1B027632	1	unique_gene
SSENf1A002384	1	unique_gene	Sosen1_s1402	syntenic	SseLG8	SSENm1B019733	1	unique_gene
SSENf1A002388	4	unique_gene	Sosen1_s0166	syntenic	SseLG15	SSENm1B041244	5	unique_gene
SSENf1A002390	2	unique_gene	Sosen1_s0153	syntenic	SseLG17	SSENm1B010978	2	unique_gene
SSENf1A002391	1	unique_gene	Sosen1_s1569	syntenic	SseLG10	SSENm1B022828	1	unique_gene
SSENf1A002396	5	unique_gene	Sosen1_s0119	syntenic	SseLG3	SSENm1B003768	5	unique_gene
SSENf1A002398	2	unique_gene	Sosen1_s0110	syntenic	SseLG9	SSENm1B028657	1	unique_gene
SSENf1A002399	1	unique_gene	Sosen1_s0009	syntenic	SseLG3	SSENm1B028920	1	unique_gene
SSENf1A002400	1	unique_gene	Sosen1_s0087	syntenic	SseLG15	SSENm1B020229	1	unique_gene
SSENf1A002404	4	unique_gene	Sosen1_s1459	syntenic	SseLG8	SSENm1B013888	4	unique_gene
SSENf1A002405	1	unique_gene	Sosen1_s1548	syntenic	SseLG18	SSENm1B036776	1	unique_gene
SSENf1A002406	1	unique_gene	Sosen1_s0735	syntenic	SseLG11	SSENm1B019691	1	unique_gene
SSENf1A002409	2	unique_gene	Sosen1_s0540	syntenic	SseLG2	SSENm1B007705	2	unique_gene
SSENf1A002410	1	unique_gene	Sosen1_s1187	syntenic	scf7180000013684	SSENm1B016415	1	unique_gene
SSENf1A002413	3	unique_gene	Sosen1_s0230	syntenic	SseLG10	SSENm1B006107	3	unique_gene
SSENf1A002414	1	unique_gene	Sosen1_s0540	syntenic	SseLG2	SSENm1B005237	1	unique_gene
SSENf1A002415	1	unique_gene	Sosen1_s0475	syntenic	SseLG13	SSENm1B019776	1	unique_gene
SSENf1A002416	1	unique_gene	Sosen1_s2062	no_syntenic	SseLG3	SSENm1B020657	1	unique_gene
SSENf1A002418	1	unique_gene	Sosen1_s0061	syntenic	SseLG8	SSENm1B002551	1	unique_gene
SSENf1A002419	1	unique_gene	Sosen1_s0958	no_syntenic	SseLG1	SSENm1B003446	1	unique_gene
SSENf1A002421	2	unique_gene	Sosen1_s0210	syntenic	SseLG1	SSENm1B033198	3	unique_gene
SSENf1A002424	3	unique_gene	Sosen1_s0233	syntenic	SseLG21	SSENm1B044921	2	unique_gene
SSENf1A002425	1	unique_gene	Sosen1_s0367	syntenic	SseLG1	SSENm1B013897	1	unique_gene
SSENf1A002426	1	unique_gene	Sosen1_s0222	syntenic	SseLG19	SSENm1B004311	1	unique_gene
SSENf1A002429	3	unique_gene	Sosen1_s1223	syntenic	SseLG9	SSENm1B002637	4	unique_gene
SSENf1A002430	1	unique_gene	Sosen1_s0060	syntenic	SseLG4	SSENm1B013280	1	unique_gene
SSENf1A002435	5	unique_gene	Sosen1_s1231	syntenic	SseLG1	SSENm1B026588	5	unique_gene
SSENf1A002436	1	unique_gene	Sosen1_s0048	syntenic	SseLG20	SSENm1B046628	1	unique_gene
SSENf1A002437	1	unique_gene	Sosen1_s1039	syntenic	SseLG19	SSENm1B045944	1	unique_gene
SSENf1A002439	2	unique_gene	Sosen1_s2770	syntenic	SseLG16	SSENm1B046312	1	dup_gene
SSENf1A002440	1	unique_gene	Sosen1_s0048	syntenic	SseLG20	SSENm1B006540	1	unique_gene
SSENf1A002441	1	unique_gene	Sosen1_s0429	syntenic	SseLG11	SSENm1B003009	1	unique_gene
SSENf1A002442	1	unique_gene	Sosen1_s1217	syntenic	SseLG1	SSENm1B002531	1	unique_gene
SSENf1A002443	1	unique_gene	Sosen1_s1921	syntenic	scf7180000015389	SSENm1B031463	1	unique_gene
SSENf1A002446	2	unique_gene	Sosen1_s0334	syntenic	SseLG4	SSENm1B008562	2	unique_gene
SSENf1A002451	5	unique_gene	Sosen1_s0246	syntenic	SseLG18	SSENm1B015488	5	unique_gene
SSENf1A002452	1	unique_gene	Sosen1_s0014	syntenic	SseLG9	SSENm1B038392	1	unique_gene
SSENf1A002453	1	unique_gene	Sosen1_s1949	syntenic	scf7180000013545	SSENm1B038124	1	unique_gene
SSENf1A002455	2	unique_gene	Sosen1_s0920	syntenic	SseLG14	SSENm1B050053	1	unique_gene
SSENf1A002456	1	unique_gene	Sosen1_s0129	syntenic	SseLG13	SSENm1B030737	1	unique_gene
SSENf1A002457	1	unique_gene	Sosen1_s0396	syntenic	SseLG1	SSENm1B039317	2	unique_gene
SSENf1A002458	1	unique_gene	Sosen1_s0721	syntenic	SseLG4	SSENm1B038214	1	unique_gene
SSENf1A002459	1	unique_gene	Sosen1_s0719	syntenic	SseLG1	SSENm1B006040	1	unique_gene
SSENf1A002463	4	unique_gene	Sosen1_s0597	syntenic	scf7180000012744	SSENm1B012352	4	unique_gene
SSENf1A002467	2	unique_gene	Sosen1_s0375	syntenic	SseLG4	SSENm1B031646	2	unique_gene
SSENf1A002468	1	unique_gene	Sosen1_s2003	syntenic	SseLG8	SSENm1B005612	1	unique_gene
SSENf1A002469	1	unique_gene	Sosen1_s0809	syntenic	SseLG12	SSENm1B020130	1	unique_gene
SSENf1A002473	3	unique_gene	Sosen1_s0829	syntenic	SseLG11	SSENm1B036439	4	unique_gene
SSENf1A002474	1	unique_gene	Sosen1_s0198	syntenic	SseLG19	SSENm1B049473	1	unique_gene
SSENf1A002475	1	unique_gene	Sosen1_s0569	syntenic	SseLG2	SSENm1B001605	1	unique_gene
SSENf1A002478	3	unique_gene	Sosen1_s0269	syntenic	SseLG3	SSENm1B033631	3	unique_gene
SSENf1A002480	2	unique_gene	Sosen1_s1380	syntenic	SseLG1	SSENm1B021801	2	unique_gene
SSENf1A002482	2	unique_gene	Sosen1_s2240	syntenic	SseLG21	SSENm1B045718	2	unique_gene
SSENf1A002483	1	unique_gene	Sosen1_s0287	syntenic	SseLG3	SSENm1B002663	1	unique_gene
SSENf1A002484	1	unique_gene	Sosen1_s2253	syntenic	SseLG13	SSENm1B021996	1	dup_gene
SSENf1A002485	1	unique_gene	Sosen1_s1075	syntenic	SseLG1	SSENm1B023614	1	unique_gene
SSENf1A002486	1	unique_gene	Sosen1_s0146	syntenic	SseLG1	SSENm1B031141	1	unique_gene
SSENf1A002494	8	unique_gene	Sosen1_s0849	syntenic	SseLG8	SSENm1B007106	8	unique_gene
SSENf1A002495	1	unique_gene	Sosen1_s0001	syntenic	SseLG8	SSENm1B017066	1	unique_gene
SSENf1A002497	2	unique_gene	Sosen1_s0330	syntenic	SseLG16	SSENm1B033837	1	unique_gene
SSENf1A002498	1	unique_gene	Sosen1_s0478	syntenic	SseLG18	SSENm1B043409	1	unique_gene
SSENf1A002501	3	unique_gene	Sosen1_s0247	syntenic	SseLG2	SSENm1B032755	4	unique_gene
SSENf1A002503	2	unique_gene	Sosen1_s0051	syntenic	SseLG14	SSENm1B033117	2	unique_gene
SSENf1A002505	1	unique_gene	Sosen1_s2018	no_syntenic	scf7180000015701	SSENm1B023202	1	unique_gene
SSENf1A002506	1	unique_gene	Sosen1_s3637	no_syntenic	scf7180000016561	SSENm1B025035	2	unique_gene
SSENf1A002508	2	unique_gene	Sosen1_s0466	syntenic	SseLG4	SSENm1B016343	2	unique_gene
SSENf1A002509	1	unique_gene	Sosen1_s2482	syntenic	SseLG11	SSENm1B045823	1	unique_gene
SSENf1A002511	2	unique_gene	Sosen1_s0142	syntenic	SseLG13	SSENm1B030311	2	unique_gene
SSENf1A002512	1	unique_gene	Sosen1_s0081	syntenic	SseLG10	SSENm1B015013	1	unique_gene
SSENf1A002513	1	unique_gene	Sosen1_s0059	syntenic	SseLG8	SSENm1B046098	1	unique_gene
SSENf1A002515	2	unique_gene	Sosen1_s0513	syntenic	SseLG12	SSENm1B028627	2	unique_gene
SSENf1A002516	1	unique_gene	Sosen1_s1119	syntenic	SseLG10	SSENm1B023844	1	dup_gene
SSENf1A002517	1	unique_gene	Sosen1_s0303	syntenic	SseLG12	SSENm1B033008	1	unique_gene
SSENf1A002518	1	unique_gene	Sosen1_s0227	syntenic	SseLG9	SSENm1B008918	1	unique_gene
SSENf1A002519	1	unique_gene	Sosen1_s1892	syntenic	SseLG13	SSENm1B040881	1	unique_gene
SSENf1A002520	1	unique_gene	Sosen1_s0483	syntenic	SseLG9	SSENm1B025227	1	unique_gene
SSENf1A002521	1	unique_gene	Sosen1_s0670	syntenic	SseLG14	SSENm1B014670	2	unique_gene
SSENf1A002523	2	unique_gene	Sosen1_s0814	syntenic	SseLG6	SSENm1B022789	2	unique_gene
SSENf1A002524	1	unique_gene	Sosen1_s0494	syntenic	SseLG11	SSENm1B015135	1	unique_gene
SSENf1A002525	1	unique_gene	Sosen1_s0692	syntenic	SseLG2	SSENm1B000068	2	unique_gene
SSENf1A002526	1	unique_gene	Sosen1_s0492	syntenic	SseLG15	SSENm1B015425	1	unique_gene
SSENf1A002529	3	unique_gene	Sosen1_s0070	syntenic	scf7180000014317	SSENm1B036779	3	unique_gene
SSENf1A002530	1	unique_gene	Sosen1_s0573	syntenic	SseLG5	SSENm1B018419	2	unique_gene
SSENf1A002532	2	unique_gene	Sosen1_s0187	syntenic	SseLG9	SSENm1B012978	4	unique_gene
SSENf1A002534	1	unique_gene	Sosen1_s4389	no_syntenic	SseLG11	SSENm1B015209	1	dup_gene
SSENf1A002535	1	unique_gene	Sosen1_s0069	no_syntenic	SseLG11	SSENm1B018735	1	unique_gene
SSENf1A002537	1	unique_gene	Sosen1_s0154	syntenic	scf7180000017154	SSENm1B006090	1	unique_gene
SSENf1A002538	1	unique_gene	Sosen1_s2110	syntenic	SseLG2	SSENm1B018105	1	unique_gene
SSENf1A002540	2	unique_gene	Sosen1_s0189	syntenic	SseLG5	SSENm1B024521	3	unique_gene
SSENf1A002544	2	unique_gene	Sosen1_s0078	syntenic	SseLG5	SSENm1B041719	2	unique_gene
SSENf1A002546	2	unique_gene	Sosen1_s2464	no_syntenic	SseLG18	SSENm1B011562	1	unique_gene
SSENf1A002549	3	unique_gene	Sosen1_s0103	syntenic	SseLG12	SSENm1B027614	3	unique_gene
SSENf1A002553	4	unique_gene	Sosen1_s0162	syntenic	SseLG2	SSENm1B041267	1	unique_gene
SSENf1A002554	1	unique_gene	Sosen1_s0462	syntenic	SseLG19	SSENm1B025026	1	dup_gene
SSENf1A002557	3	unique_gene	Sosen1_s0556	syntenic	SseLG10	SSENm1B011992	3	unique_gene
SSENf1A002558	1	unique_gene	Sosen1_s1869	syntenic	SseLG19	SSENm1B024694	1	dup_gene
SSENf1A002560	2	unique_gene	Sosen1_s1224	syntenic	SseLG13	SSENm1B010942	1	unique_gene
SSENf1A002563	3	unique_gene	Sosen1_s0020	syntenic	SseLG7	SSENm1B016488	4	unique_gene
SSENf1A002565	2	unique_gene	Sosen1_s2440	syntenic	SseLG1	SSENm1B039339	1	dup_gene
SSENf1A002570	5	unique_gene	Sosen1_s0650	syntenic	SseLG12	SSENm1B033464	4	unique_gene
SSENf1A002571	1	unique_gene	Sosen1_s0078	syntenic	SseLG5	SSENm1B025256	1	unique_gene
SSENf1A002574	1	unique_gene	Sosen1_s0236	syntenic	SseLG5	SSENm1B032235	2	unique_gene
SSENf1A002578	4	unique_gene	Sosen1_s0375	syntenic	SseLG4	SSENm1B045139	4	unique_gene
SSENf1A002582	2	unique_gene	Sosen1_s1032	syntenic	SseLG2	SSENm1B029971	1	unique_gene
SSENf1A002583	1	unique_gene	Sosen1_s0483	syntenic	SseLG9	SSENm1B049238	1	unique_gene
SSENf1A002586	3	unique_gene	Sosen1_s1608	syntenic	SseLG17	SSENm1B025440	2	unique_gene
SSENf1A002589	3	unique_gene	Sosen1_s0248	syntenic	SseLG7	SSENm1B019102	3	unique_gene
SSENf1A002590	1	unique_gene	Sosen1_s0587	syntenic	SseLG7	SSENm1B004274	1	unique_gene
SSENf1A002591	1	unique_gene	Sosen1_s2882	no_syntenic	SseLG19	SSENm1B015688	1	unique_gene
SSENf1A002592	1	unique_gene	Sosen1_s1345	syntenic	SseLG19	SSENm1B016546	1	unique_gene
SSENf1A002595	2	unique_gene	Sosen1_s0228	syntenic	SseLG12	SSENm1B028743	4	dup_gene
SSENf1A002596	1	unique_gene	Sosen1_s1128	syntenic	SseLG19	SSENm1B042377	1	unique_gene
SSENf1A002597	1	unique_gene	Sosen1_s0676	syntenic	SseLG14	SSENm1B019506	1	unique_gene
SSENf1A002598	1	unique_gene	Sosen1_s0645	syntenic	SseLG1	SSENm1B006590	1	unique_gene
SSENf1A002599	1	unique_gene	Sosen1_s1255	syntenic	SseLG18	SSENm1B034111	1	unique_gene
SSENf1A002602	3	unique_gene	Sosen1_s0212	syntenic	SseLG3	SSENm1B019533	3	unique_gene
SSENf1A002603	1	unique_gene	Sosen1_s0062	syntenic	SseLG1	SSENm1B011905	1	unique_gene
SSENf1A002606	3	unique_gene	Sosen1_s0022	syntenic	SseLG21	SSENm1B020573	3	unique_gene
SSENf1A002607	1	unique_gene	Sosen1_s2654	syntenic	SseLG21	SSENm1B042046	1	dup_gene
SSENf1A002608	1	unique_gene	Sosen1_s1072	syntenic	SseLG21	SSENm1B037583	2	unique_gene
SSENf1A002609	1	unique_gene	Sosen1_s1507	syntenic	SseLG15	SSENm1B029096	1	unique_gene
SSENf1A002610	1	unique_gene	Sosen1_s0089	syntenic	SseLG5	SSENm1B002826	2	unique_gene
SSENf1A002611	1	unique_gene	Sosen1_s0825	no_syntenic	scf7180000014859	SSENm1B035706	2	unique_gene
SSENf1A002613	2	unique_gene	Sosen1_s0308	syntenic	SseLG5	SSENm1B014303	3	unique_gene
SSENf1A002623	10	unique_gene	Sosen1_s0676	syntenic	SseLG14	SSENm1B036674	8	unique_gene
SSENf1A002625	2	unique_gene	Sosen1_s0454	syntenic	SseLG5	SSENm1B011541	2	unique_gene
SSENf1A002626	1	unique_gene	Sosen1_s0186	syntenic	SseLG7	SSENm1B039066	1	unique_gene
SSENf1A002630	4	unique_gene	Sosen1_s0349	syntenic	SseLG17	SSENm1B005642	5	unique_gene
SSENf1A002632	2	unique_gene	Sosen1_s1181	syntenic	SseLG14	SSENm1B030733	1	unique_gene
SSENf1A002633	1	unique_gene	Sosen1_s0963	syntenic	SseLG9	SSENm1B046520	1	unique_gene
SSENf1A002636	1	unique_gene	Sosen1_s0473	syntenic	SseLG9	SSENm1B007771	1	unique_gene
SSENf1A002637	1	unique_gene	Sosen1_s0083	syntenic	SseLG18	SSENm1B030723	1	unique_gene
SSENf1A002638	1	unique_gene	Sosen1_s0106	syntenic	SseLG4	SSENm1B034945	1	unique_gene
SSENf1A002640	2	unique_gene	Sosen1_s1020	syntenic	SseLG9	SSENm1B004889	3	unique_gene
SSENf1A002643	3	unique_gene	Sosen1_s0674	syntenic	SseLG16	SSENm1B004484	3	unique_gene
SSENf1A002645	2	unique_gene	Sosen1_s0005	syntenic	SseLG2	SSENm1B049337	2	unique_gene
SSENf1A002646	1	unique_gene	Sosen1_s1726	no_syntenic	scf7180000012694	SSENm1B004592	1	dup_gene
SSENf1A002648	2	unique_gene	Sosen1_s0113	syntenic	SseLG13	SSENm1B045040	3	unique_gene
SSENf1A002649	1	unique_gene	Sosen1_s2334	syntenic	SseLG7	SSENm1B024453	1	dup_gene
SSENf1A002650	1	unique_gene	Sosen1_s0586	syntenic	SseLG12	SSENm1B009435	1	unique_gene
SSENf1A002652	2	unique_gene	Sosen1_s0291	syntenic	SseLG14	SSENm1B048158	3	unique_gene
SSENf1A002654	2	unique_gene	Sosen1_s0575	syntenic	SseLG8	SSENm1B013867	2	unique_gene
SSENf1A002656	2	unique_gene	Sosen1_s2142	no_syntenic	SseLG1	SSENm1B036135	1	dup_gene
SSENf1A002657	1	unique_gene	Sosen1_s1467	syntenic	SseLG6	SSENm1B006938	1	unique_gene
SSENf1A002658	1	unique_gene	Sosen1_s1329	no_syntenic	SseLG6	SSENm1B027756	1	unique_gene
SSENf1A002660	2	unique_gene	Sosen1_s0145	syntenic	SseLG2	SSENm1B017628	2	unique_gene
SSENf1A002674	13	unique_gene	Sosen1_s0529	syntenic	SseLG7	SSENm1B002562	10	unique_gene
SSENf1A002675	1	unique_gene	Sosen1_s0532	syntenic	SseLG6	SSENm1B046939	1	unique_gene
SSENf1A002679	1	unique_gene	Sosen1_s2820	no_syntenic	SseLG11	SSENm1B045975	1	dup_gene
SSENf1A002680	1	unique_gene	Sosen1_s0146	syntenic	SseLG1	SSENm1B031731	2	unique_gene
SSENf1A002694	14	unique_gene	Sosen1_s0591	syntenic	SseLG4	SSENm1B047091	13	unique_gene
SSENf1A002696	1	unique_gene	Sosen1_s0895	syntenic	SseLG11	SSENm1B046393	1	unique_gene
SSENf1A002697	1	unique_gene	Sosen1_s0902	syntenic	SseLG3	SSENm1B002124	1	unique_gene
SSENf1A002698	1	unique_gene	Sosen1_s0986	syntenic	SseLG9	SSENm1B021486	1	unique_gene
SSENf1A002700	2	unique_gene	Sosen1_s0060	syntenic	SseLG4	SSENm1B016148	1	unique_gene
SSENf1A002701	1	unique_gene	Sosen1_s0168	syntenic	SseLG16	SSENm1B014691	1	unique_gene
SSENf1A002702	1	unique_gene	Sosen1_s1046	syntenic	SseLG7	SSENm1B024938	1	unique_gene
SSENf1A002704	2	unique_gene	Sosen1_s2102	syntenic	SseLG6	SSENm1B032938	3	dup_gene
SSENf1A002707	1	unique_gene	Sosen1_s1254	syntenic	SseLG8	SSENm1B039361	2	unique_gene
SSENf1A002709	2	unique_gene	Sosen1_s1113	syntenic	SseLG16	SSENm1B034381	1	unique_gene
SSENf1A002714	5	unique_gene	Sosen1_s2380	syntenic	SseLG4	SSENm1B008796	3	unique_gene
SSENf1A002717	3	unique_gene	Sosen1_s0049	syntenic	SseLG9	SSENm1B002672	4	unique_gene
SSENf1A002723	2	unique_gene	Sosen1_s0318	syntenic	SseLG17	SSENm1B012958	3	dup_gene
SSENf1A002724	1	unique_gene	Sosen1_s0284	syntenic	SseLG1	SSENm1B011974	1	dup_gene
SSENf1A002725	1	unique_gene	Sosen1_s0004	syntenic	SseLG14	SSENm1B040666	1	unique_gene
SSENf1A002729	1	unique_gene	Sosen1_s0281	syntenic	SseLG2	SSENm1B047789	1	unique_gene
SSENf1A002730	1	unique_gene	Sosen1_s0435	syntenic	SseLG8	SSENm1B007587	1	unique_gene
SSENf1A002731	1	unique_gene	Sosen1_s0103	syntenic	SseLG12	SSENm1B026450	1	unique_gene
SSENf1A002732	1	unique_gene	Sosen1_s0519	syntenic	SseLG20	SSENm1B012057	2	unique_gene
SSENf1A002734	2	unique_gene	Sosen1_s0121	syntenic	SseLG9	SSENm1B029935	1	unique_gene
SSENf1A002735	1	unique_gene	Sosen1_s0357	syntenic	SseLG6	SSENm1B035879	1	unique_gene
SSENf1A002736	1	unique_gene	Sosen1_s1914	syntenic	SseLG8	SSENm1B030292	1	unique_gene
SSENf1A002739	2	unique_gene	Sosen1_s0072	syntenic	SseLG10	SSENm1B023373	2	unique_gene
SSENf1A002740	1	unique_gene	Sosen1_s1083	syntenic	SseLG3	SSENm1B044221	1	unique_gene
SSENf1A002741	1	unique_gene	Sosen1_s0072	syntenic	SseLG10	SSENm1B003942	1	unique_gene
SSENf1A002742	1	unique_gene	Sosen1_s0064	syntenic	SseLG13	SSENm1B036732	1	unique_gene
SSENf1A002744	2	unique_gene	Sosen1_s0861	syntenic	SseLG2	SSENm1B009008	2	unique_gene
SSENf1A002745	1	unique_gene	Sosen1_s0133	syntenic	SseLG3	SSENm1B043673	1	unique_gene
SSENf1A002746	1	unique_gene	Sosen1_s2455	no_syntenic	SseLG12	SSENm1B036775	1	dup_gene
SSENf1A002747	1	unique_gene	Sosen1_s2274	syntenic	SseLG17	SSENm1B005727	1	dup_gene
SSENf1A002749	2	unique_gene	Sosen1_s0447	syntenic	SseLG6	SSENm1B020011	2	unique_gene
SSENf1A002750	1	unique_gene	Sosen1_s1671	syntenic	SseLG20	SSENm1B022405	1	unique_gene
SSENf1A002751	1	unique_gene	Sosen1_s1024	syntenic	SseLG3	SSENm1B022563	1	unique_gene
SSENf1A002753	2	unique_gene	Sosen1_s0042	syntenic	SseLG19	SSENm1B045153	1	unique_gene
SSENf1A002755	2	unique_gene	Sosen1_s0336	syntenic	SseLG11	SSENm1B004069	2	unique_gene
SSENf1A002756	1	unique_gene	Sosen1_s1795	no_syntenic	scf7180000014884	SSENm1B048875	1	dup_gene
SSENf1A002757	1	unique_gene	Sosen1_s1504	syntenic	SseLG19	SSENm1B026644	1	unique_gene
SSENf1A002764	7	unique_gene	Sosen1_s0068	syntenic	SseLG18	SSENm1B030991	8	unique_gene
SSENf1A002766	2	unique_gene	Sosen1_s1391	syntenic	SseLG19	SSENm1B010383	1	unique_gene
SSENf1A002767	1	unique_gene	Sosen1_s0416	syntenic	SseLG13	SSENm1B016373	1	unique_gene
SSENf1A002768	1	unique_gene	Sosen1_s1604	syntenic	SseLG5	SSENm1B001640	1	unique_gene
SSENf1A002770	2	unique_gene	Sosen1_s0496	syntenic	SseLG2	SSENm1B029045	3	unique_gene
SSENf1A002771	1	unique_gene	Sosen1_s1088	syntenic	SseLG11	SSENm1B014355	1	unique_gene
SSENf1A002772	1	unique_gene	Sosen1_s0854	no_syntenic	SseLG8	SSENm1B047550	1	unique_gene
SSENf1A002773	1	unique_gene	Sosen1_s0951	syntenic	SseLG20	SSENm1B008612	1	unique_gene
SSENf1A002775	2	unique_gene	Sosen1_s0944	syntenic	SseLG4	SSENm1B030454	2	unique_gene
SSENf1A002778	3	unique_gene	Sosen1_s2309	syntenic	SseLG20	SSENm1B030818	2	unique_gene
SSENf1A002779	1	unique_gene	Sosen1_s2598	syntenic	SseLG19	SSENm1B034684	1	dup_gene
SSENf1A002780	1	unique_gene	Sosen1_s0466	syntenic	SseLG4	SSENm1B049778	1	unique_gene
SSENf1A002781	1	unique_gene	Sosen1_s0264	syntenic	SseLG12	SSENm1B001732	2	unique_gene
SSENf1A002786	5	unique_gene	Sosen1_s0111	syntenic	SseLG15	SSENm1B007236	4	unique_gene
SSENf1A002787	1	unique_gene	Sosen1_s0113	no_syntenic	scf7180000012506	SSENm1B046218	1	unique_gene
SSENf1A002789	1	unique_gene	Sosen1_s1172	syntenic	SseLG12	SSENm1B044433	1	unique_gene
SSENf1A002790	1	unique_gene	Sosen1_s0756	syntenic	SseLG5	SSENm1B039973	1	unique_gene
SSENf1A002792	2	unique_gene	Sosen1_s0019	syntenic	SseLG8	SSENm1B004859	2	unique_gene
SSENf1A002794	2	unique_gene	Sosen1_s0254	syntenic	SseLG15	SSENm1B007306	1	unique_gene
SSENf1A002796	2	unique_gene	Sosen1_s0366	syntenic	SseLG3	SSENm1B040089	1	unique_gene
SSENf1A002798	2	unique_gene	Sosen1_s2571	syntenic	SseLG19	SSENm1B020282	2	unique_gene
SSENf1A002801	2	unique_gene	Sosen1_s0509	syntenic	SseLG1	SSENm1B025448	2	unique_gene
SSENf1A002802	1	unique_gene	Sosen1_s1012	syntenic	SseLG13	SSENm1B021755	1	unique_gene
SSENf1A002803	1	unique_gene	Sosen1_s2660	syntenic	SseLG17	SSENm1B005659	1	unique_gene
SSENf1A002804	1	unique_gene	Sosen1_s1111	syntenic	SseLG19	SSENm1B003056	1	unique_gene
SSENf1A002805	1	unique_gene	Sosen1_s1580	syntenic	SseLG18	SSENm1B034652	1	unique_gene
SSENf1A002808	3	unique_gene	Sosen1_s0261	syntenic	SseLG20	SSENm1B027746	2	unique_gene
SSENf1A002809	1	unique_gene	Sosen1_s0587	syntenic	SseLG7	SSENm1B029213	3	unique_gene
SSENf1A002811	2	unique_gene	Sosen1_s0080	syntenic	SseLG14	SSENm1B032278	2	unique_gene
SSENf1A002814	3	unique_gene	Sosen1_s2469	syntenic	scf7180000016119	SSENm1B048864	1	unique_gene
SSENf1A002815	1	unique_gene	Sosen1_s1780	syntenic	SseLG8	SSENm1B028100	1	dup_gene
SSENf1A002816	1	unique_gene	Sosen1_s0072	syntenic	SseLG10	SSENm1B011552	1	unique_gene
SSENf1A002818	2	unique_gene	Sosen1_s0479	syntenic	SseLG14	SSENm1B041646	2	unique_gene
SSENf1A002820	1	unique_gene	Sosen1_s0004	syntenic	SseLG14	SSENm1B040994	1	unique_gene
SSENf1A002827	1	unique_gene	Sosen1_s0338	syntenic	SseLG6	SSENm1B035698	1	unique_gene
SSENf1A002828	1	unique_gene	Sosen1_s2441	syntenic	SseLG2	SSENm1B020966	2	dup_gene
SSENf1A002831	3	unique_gene	Sosen1_s0723	syntenic	SseLG13	SSENm1B026445	3	unique_gene
SSENf1A002835	4	unique_gene	Sosen1_s0129	syntenic	SseLG13	SSENm1B010491	4	unique_gene
SSENf1A002836	1	unique_gene	Sosen1_s0712	syntenic	SseLG1	SSENm1B040312	1	unique_gene
SSENf1A002838	2	unique_gene	Sosen1_s0408	syntenic	SseLG13	SSENm1B035393	2	unique_gene
SSENf1A002840	2	unique_gene	Sosen1_s1321	syntenic	SseLG7	SSENm1B032202	2	unique_gene
SSENf1A002841	1	unique_gene	Sosen1_s2291	syntenic	SseLG10	SSENm1B006513	1	unique_gene
SSENf1A002842	1	unique_gene	Sosen1_s1776	syntenic	SseLG14	SSENm1B030470	1	unique_gene
SSENf1A002846	3	unique_gene	Sosen1_s0939	syntenic	SseLG1	SSENm1B038320	2	unique_gene
SSENf1A002848	2	unique_gene	Sosen1_s2171	syntenic	SseLG1	SSENm1B016622	2	unique_gene
SSENf1A002850	2	unique_gene	Sosen1_s1483	syntenic	SseLG15	SSENm1B023735	2	unique_gene
SSENf1A002856	5	unique_gene	Sosen1_s2702	syntenic	scf7180000015554	SSENm1B003986	2	dup_gene
SSENf1A002857	1	unique_gene	Sosen1_s1401	syntenic	scf7180000017739	SSENm1B047353	1	unique_gene
SSENf1A002859	2	unique_gene	Sosen1_s2202	no_syntenic	SseLG19	SSENm1B044276	3	unique_gene
SSENf1A002860	1	unique_gene	Sosen1_s0648	syntenic	SseLG7	SSENm1B007624	1	unique_gene
SSENf1A002862	2	unique_gene	Sosen1_s0589	syntenic	SseLG17	SSENm1B024960	3	unique_gene
SSENf1A002863	1	unique_gene	Sosen1_s0264	syntenic	SseLG12	SSENm1B049554	1	unique_gene
SSENf1A002864	1	unique_gene	Sosen1_s1105	syntenic	SseLG15	SSENm1B002918	1	unique_gene
SSENf1A002865	1	unique_gene	Sosen1_s1434	syntenic	SseLG19	SSENm1B033660	1	unique_gene
SSENf1A002872	7	unique_gene	Sosen1_s1362	syntenic	SseLG1	SSENm1B023048	4	unique_gene
SSENf1A002878	1	unique_gene	Sosen1_s1029	no_syntenic	SseLG12	SSENm1B033988	1	unique_gene
SSENf1A002879	1	unique_gene	Sosen1_s2340	syntenic	SseLG1	SSENm1B010653	1	unique_gene
SSENf1A002881	1	unique_gene	Sosen1_s0134	syntenic	SseLG12	SSENm1B038021	1	unique_gene
SSENf1A002884	2	unique_gene	Sosen1_s0067	syntenic	SseLG16	SSENm1B013089	4	unique_gene
SSENf1A002887	3	unique_gene	Sosen1_s0842	syntenic	SseLG21	SSENm1B009608	4	unique_gene
SSENf1A002898	2	unique_gene	Sosen1_s0268	syntenic	SseLG14	SSENm1B014564	2	unique_gene
SSENf1A002899	1	unique_gene	Sosen1_s2050	syntenic	SseLG2	SSENm1B010948	5	dup_gene
SSENf1A002901	2	unique_gene	Sosen1_s0674	syntenic	SseLG16	SSENm1B029216	2	unique_gene
SSENf1A002902	1	unique_gene	Sosen1_s0317	syntenic	SseLG1	SSENm1B010967	1	unique_gene
SSENf1A002903	1	unique_gene	Sosen1_s0209	syntenic	SseLG16	SSENm1B032060	1	unique_gene
SSENf1A002904	1	unique_gene	Sosen1_s1523	syntenic	SseLG6	SSENm1B033132	3	dup_gene
SSENf1A002908	4	unique_gene	Sosen1_s0066	syntenic	SseLG1	SSENm1B005910	4	unique_gene
SSENf1A002909	1	unique_gene	Sosen1_s0040	syntenic	SseLG8	SSENm1B006942	1	unique_gene
SSENf1A002910	1	unique_gene	Sosen1_s1178	syntenic	SseLG5	SSENm1B022868	1	unique_gene
SSENf1A002912	2	unique_gene	Sosen1_s0409	syntenic	SseLG8	SSENm1B016777	2	unique_gene
SSENf1A002914	2	unique_gene	Sosen1_s4109	no_syntenic	SseLG10	SSENm1B040420	1	unique_gene
SSENf1A002917	2	unique_gene	Sosen1_s0140	syntenic	SseLG14	SSENm1B027335	1	unique_gene
SSENf1A002918	1	unique_gene	Sosen1_s0573	syntenic	SseLG5	SSENm1B047267	1	unique_gene
SSENf1A002919	1	unique_gene	Sosen1_s2375	syntenic	SseLG20	SSENm1B048527	1	unique_gene
SSENf1A002920	1	unique_gene	Sosen1_s0479	syntenic	SseLG14	SSENm1B033350	1	unique_gene
SSENf1A002921	1	unique_gene	Sosen1_s1043	syntenic	SseLG5	SSENm1B048177	1	unique_gene
SSENf1A002925	4	unique_gene	Sosen1_s0625	syntenic	SseLG16	SSENm1B045937	2	unique_gene
SSENf1A002926	1	unique_gene	Sosen1_s0599	syntenic	SseLG15	SSENm1B012058	1	unique_gene
SSENf1A002927	1	unique_gene	Sosen1_s2044	syntenic	scf7180000014331	SSENm1B004751	1	unique_gene
SSENf1A002929	1	unique_gene	Sosen1_s0782	syntenic	SseLG6	SSENm1B031628	6	dup_gene
SSENf1A002930	1	unique_gene	Sosen1_s1033	syntenic	SseLG8	SSENm1B005201	1	unique_gene
SSENf1A002932	2	unique_gene	Sosen1_s1041	syntenic	SseLG16	SSENm1B012126	2	unique_gene
SSENf1A002933	1	unique_gene	Sosen1_s3397	syntenic	scf7180000013321	SSENm1B022759	1	unique_gene
SSENf1A002934	1	unique_gene	Sosen1_s0295	syntenic	SseLG17	SSENm1B001662	1	unique_gene
SSENf1A002936	2	unique_gene	Sosen1_s0213	syntenic	SseLG1	SSENm1B022830	2	unique_gene
SSENf1A002941	2	unique_gene	Sosen1_s0981	syntenic	SseLG11	SSENm1B008546	2	unique_gene
SSENf1A002942	1	unique_gene	Sosen1_s0148	syntenic	SseLG6	SSENm1B028736	1	unique_gene
SSENf1A002943	1	unique_gene	Sosen1_s1190	syntenic	SseLG4	SSENm1B038917	1	unique_gene
SSENf1A002944	1	unique_gene	Sosen1_s2029	syntenic	SseLG21	SSENm1B026729	1	unique_gene
SSENf1A002945	1	unique_gene	Sosen1_s0156	syntenic	SseLG18	SSENm1B041757	2	unique_gene
SSENf1A002949	2	unique_gene	Sosen1_s0262	syntenic	SseLG7	SSENm1B001373	4	unique_gene
SSENf1A002950	1	unique_gene	Sosen1_s1789	syntenic	SseLG2	SSENm1B015157	1	dup_gene
SSENf1A002951	1	unique_gene	Sosen1_s0631	syntenic	SseLG11	SSENm1B044138	1	unique_gene
SSENf1A002952	1	unique_gene	Sosen1_s0237	syntenic	SseLG2	SSENm1B001171	1	unique_gene
SSENf1A002955	1	unique_gene	Sosen1_s2419	syntenic	SseLG19	SSENm1B005983	4	dup_gene
SSENf1A002956	1	unique_gene	Sosen1_s0764	syntenic	SseLG12	SSENm1B038206	1	unique_gene
SSENf1A002957	1	unique_gene	Sosen1_s0076	syntenic	SseLG15	SSENm1B019559	1	unique_gene
SSENf1A002958	1	unique_gene	Sosen1_s0746	syntenic	SseLG4	SSENm1B011134	1	unique_gene
SSENf1A002959	1	unique_gene	Sosen1_s0731	syntenic	SseLG19	SSENm1B019873	1	unique_gene
SSENf1A002960	1	unique_gene	Sosen1_s0639	syntenic	SseLG4	SSENm1B019839	1	unique_gene
SSENf1A002961	1	unique_gene	Sosen1_s0745	syntenic	SseLG4	SSENm1B022337	1	unique_gene
SSENf1A002962	1	unique_gene	Sosen1_s1908	syntenic	scf7180000013074	SSENm1B023156	8	dup_gene
SSENf1A002965	3	unique_gene	Sosen1_s1338	syntenic	SseLG21	SSENm1B037673	2	unique_gene
SSENf1A002966	1	unique_gene	Sosen1_s0420	syntenic	SseLG1	SSENm1B044805	1	unique_gene
SSENf1A002968	2	unique_gene	Sosen1_s2755	syntenic	SseLG12	SSENm1B015900	1	unique_gene
SSENf1A002969	1	unique_gene	Sosen1_s0093	syntenic	SseLG9	SSENm1B018684	1	unique_gene
SSENf1A002970	1	unique_gene	Sosen1_s0179	syntenic	SseLG6	SSENm1B030220	5	unique_gene
SSENf1A002974	4	unique_gene	Sosen1_s0378	syntenic	SseLG2	SSENm1B045105	5	unique_gene
SSENf1A002977	3	unique_gene	Sosen1_s0714	syntenic	SseLG4	SSENm1B009391	3	unique_gene
SSENf1A002978	1	unique_gene	Sosen1_s1543	syntenic	SseLG19	SSENm1B004665	1	unique_gene
SSENf1A002979	1	unique_gene	Sosen1_s0786	syntenic	SseLG17	SSENm1B019485	2	unique_gene
SSENf1A002980	1	unique_gene	Sosen1_s2249	syntenic	SseLG6	SSENm1B018152	1	unique_gene
SSENf1A002981	1	unique_gene	Sosen1_s2326	syntenic	SseLG5	SSENm1B001798	1	unique_gene
SSENf1A002985	4	unique_gene	Sosen1_s0428	syntenic	SseLG2	SSENm1B022388	4	unique_gene
SSENf1A002987	1	unique_gene	Sosen1_s0529	syntenic	SseLG7	SSENm1B046836	1	unique_gene
SSENf1A002989	2	unique_gene	Sosen1_s0208	syntenic	SseLG20	SSENm1B020044	1	unique_gene
SSENf1A002990	1	unique_gene	Sosen1_s0169	syntenic	SseLG9	SSENm1B035674	1	unique_gene
SSENf1A002994	2	unique_gene	Sosen1_s0074	syntenic	SseLG4	SSENm1B009151	2	unique_gene
SSENf1A002997	2	unique_gene	Sosen1_s0229	syntenic	SseLG11	SSENm1B022713	2	unique_gene
SSENf1A003005	5	unique_gene	Sosen1_s1615	syntenic	SseLG9	SSENm1B031860	5	unique_gene
SSENf1A003006	1	unique_gene	Sosen1_s1295	no_syntenic	SseLG3	SSENm1B005063	1	unique_gene
SSENf1A003007	1	unique_gene	Sosen1_s1771	syntenic	SseLG19	SSENm1B043790	1	unique_gene
SSENf1A003009	2	unique_gene	Sosen1_s0383	syntenic	SseLG1	SSENm1B018969	1	unique_gene
SSENf1A003011	2	unique_gene	Sosen1_s0093	syntenic	SseLG9	SSENm1B000549	2	unique_gene
SSENf1A003013	2	unique_gene	Sosen1_s2118	syntenic	scf7180000016032	SSENm1B036163	1	unique_gene
SSENf1A003015	2	unique_gene	Sosen1_s1686	syntenic	SseLG18	SSENm1B011293	3	unique_gene
SSENf1A003016	1	unique_gene	Sosen1_s0647	syntenic	SseLG21	SSENm1B004167	1	unique_gene
SSENf1A003017	1	unique_gene	Sosen1_s0085	syntenic	SseLG4	SSENm1B009947	1	unique_gene
SSENf1A003018	1	unique_gene	Sosen1_s0287	syntenic	SseLG3	SSENm1B014626	1	unique_gene
SSENf1A003020	2	dup_gene	Sosen1_s0755	no_syntenic	scf7180000012674	SSENm1B001969	3	unique_gene
SSENf1A003020	2	dup_gene	Sosen1_s0755	syntenic	scf7180000015215	SSENm1B035214	2	unique_gene
SSENf1A003021	1	unique_gene	Sosen1_s0360	syntenic	SseLG9	SSENm1B038341	2	unique_gene
SSENf1A003022	1	unique_gene	Sosen1_s0802	syntenic	SseLG19	SSENm1B025338	1	unique_gene
SSENf1A003023	1	unique_gene	Sosen1_s1286	syntenic	SseLG11	SSENm1B007656	1	unique_gene
SSENf1A003029	6	unique_gene	Sosen1_s0140	syntenic	SseLG14	SSENm1B013694	6	unique_gene
SSENf1A003032	3	unique_gene	Sosen1_s0444	syntenic	SseLG10	SSENm1B030160	2	unique_gene
SSENf1A003035	3	unique_gene	Sosen1_s0442	syntenic	SseLG19	SSENm1B022476	3	unique_gene
SSENf1A003036	1	unique_gene	Sosen1_s0406	syntenic	SseLG16	SSENm1B031663	1	unique_gene
SSENf1A003037	1	unique_gene	Sosen1_s2391	no_syntenic	scf7180000014291	SSENm1B043644	1	unique_gene
SSENf1A003038	1	unique_gene	Sosen1_s1858	no_syntenic	SseLG9	SSENm1B036635	1	unique_gene
SSENf1A003039	1	unique_gene	Sosen1_s1269	syntenic	SseLG8	SSENm1B038991	1	unique_gene
SSENf1A003049	7	unique_gene	Sosen1_s0047	syntenic	SseLG12	SSENm1B037727	5	unique_gene
SSENf1A003051	2	unique_gene	Sosen1_s0075	syntenic	SseLG12	SSENm1B011879	2	unique_gene
SSENf1A003052	1	unique_gene	Sosen1_s0224	syntenic	SseLG13	SSENm1B019204	1	unique_gene
SSENf1A003053	1	unique_gene	Sosen1_s0153	syntenic	SseLG17	SSENm1B007689	1	dup_gene
SSENf1A003054	1	unique_gene	Sosen1_s0577	syntenic	scf7180000013253	SSENm1B000801	2	unique_gene
SSENf1A003055	1	unique_gene	Sosen1_s0849	syntenic	SseLG8	SSENm1B039560	1	unique_gene
SSENf1A003056	1	unique_gene	Sosen1_s0944	syntenic	SseLG4	SSENm1B049978	1	unique_gene
SSENf1A003059	2	unique_gene	Sosen1_s0214	syntenic	SseLG14	SSENm1B025171	2	unique_gene
SSENf1A003060	1	unique_gene	Sosen1_s1574	syntenic	SseLG19	SSENm1B033188	1	unique_gene
SSENf1A003064	4	unique_gene	Sosen1_s0007	syntenic	SseLG5	SSENm1B035035	5	unique_gene
SSENf1A003068	4	unique_gene	Sosen1_s1337	syntenic	SseLG19	SSENm1B008539	4	unique_gene
SSENf1A003071	3	unique_gene	Sosen1_s0032	syntenic	SseLG15	SSENm1B040193	4	unique_gene
SSENf1A003072	1	unique_gene	Sosen1_s0290	syntenic	SseLG3	SSENm1B017348	1	unique_gene
SSENf1A003073	1	unique_gene	Sosen1_s0488	syntenic	SseLG5	SSENm1B043745	1	unique_gene
SSENf1A003074	1	unique_gene	Sosen1_s0483	syntenic	SseLG9	SSENm1B040951	1	unique_gene
SSENf1A003077	3	unique_gene	Sosen1_s1029	syntenic	SseLG12	SSENm1B047567	4	unique_gene
SSENf1A003078	1	unique_gene	Sosen1_s2236	syntenic	scf7180000016067	SSENm1B038644	1	unique_gene
SSENf1A003079	1	unique_gene	Sosen1_s0711	syntenic	SseLG10	SSENm1B035743	1	unique_gene
SSENf1A003084	5	unique_gene	Sosen1_s0565	syntenic	SseLG18	SSENm1B020886	1	unique_gene
SSENf1A003085	1	unique_gene	Sosen1_s0634	syntenic	SseLG14	SSENm1B039803	1	unique_gene
SSENf1A003089	1	unique_gene	Sosen1_s0207	syntenic	SseLG15	SSENm1B008018	1	unique_gene
SSENf1A003092	3	unique_gene	Sosen1_s0813	syntenic	SseLG15	SSENm1B039044	3	unique_gene
SSENf1A003093	1	unique_gene	Sosen1_s0562	syntenic	SseLG13	SSENm1B044679	1	unique_gene
SSENf1A003097	4	unique_gene	Sosen1_s1305	syntenic	SseLG6	SSENm1B030647	6	unique_gene
SSENf1A003098	1	unique_gene	Sosen1_s0266	syntenic	SseLG10	SSENm1B029177	1	unique_gene
SSENf1A003100	2	unique_gene	Sosen1_s1336	syntenic	SseLG11	SSENm1B046128	2	unique_gene
SSENf1A003101	1	unique_gene	Sosen1_s0798	syntenic	SseLG20	SSENm1B014011	1	unique_gene
SSENf1A003102	1	unique_gene	Sosen1_s0183	syntenic	SseLG4	SSENm1B000405	1	unique_gene
SSENf1A003103	1	unique_gene	Sosen1_s0812	syntenic	SseLG14	SSENm1B032205	1	unique_gene
SSENf1A003104	1	unique_gene	Sosen1_s0971	syntenic	SseLG21	SSENm1B034978	2	unique_gene
SSENf1A003105	1	unique_gene	Sosen1_s0274	syntenic	SseLG1	SSENm1B041813	1	unique_gene
SSENf1A003106	1	unique_gene	Sosen1_s0041	syntenic	SseLG21	SSENm1B039985	2	unique_gene
SSENf1A003109	2	unique_gene	Sosen1_s0116	syntenic	SseLG21	SSENm1B005035	2	unique_gene
SSENf1A003110	1	unique_gene	Sosen1_s0316	syntenic	SseLG21	SSENm1B032407	1	unique_gene
SSENf1A003112	2	unique_gene	Sosen1_s1140	syntenic	scf7180000014486	SSENm1B031325	2	unique_gene
SSENf1A003113	1	unique_gene	Sosen1_s0991	syntenic	SseLG13	SSENm1B034270	1	unique_gene
SSENf1A003128	15	dup_gene	Sosen1_s0382	syntenic	scf7180000012908	SSENm1B020225	1	unique_gene
SSENf1A003128	15	dup_gene	Sosen1_s0382	no_syntenic	scf7180000012908	SSENm1B048627	2	unique_gene
SSENf1A003129	1	unique_gene	Sosen1_s0459	syntenic	SseLG14	SSENm1B007125	1	unique_gene
SSENf1A003131	2	unique_gene	Sosen1_s0650	syntenic	SseLG12	SSENm1B036775	1	dup_gene
SSENf1A003133	2	unique_gene	Sosen1_s0213	syntenic	SseLG1	SSENm1B039919	2	unique_gene
SSENf1A003135	2	unique_gene	Sosen1_s0413	syntenic	SseLG1	SSENm1B041128	2	unique_gene
SSENf1A003139	1	unique_gene	Sosen1_s1465	syntenic	SseLG5	SSENm1B007879	1	unique_gene
SSENf1A003140	1	unique_gene	Sosen1_s1173	syntenic	SseLG17	SSENm1B034018	1	unique_gene
SSENf1A003141	1	unique_gene	Sosen1_s1031	syntenic	SseLG3	SSENm1B034275	2	unique_gene
SSENf1A003142	1	unique_gene	Sosen1_s0657	syntenic	SseLG21	SSENm1B035058	1	unique_gene
SSENf1A003143	1	unique_gene	Sosen1_s0202	syntenic	SseLG12	SSENm1B029695	2	unique_gene
SSENf1A003145	1	unique_gene	Sosen1_s0325	syntenic	SseLG11	SSENm1B017546	1	unique_gene
SSENf1A003146	1	unique_gene	Sosen1_s0240	syntenic	SseLG3	SSENm1B013009	1	unique_gene
SSENf1A003147	1	unique_gene	Sosen1_s0174	syntenic	SseLG6	SSENm1B006943	1	unique_gene
SSENf1A003158	9	unique_gene	Sosen1_s0153	syntenic	SseLG17	SSENm1B046438	7	unique_gene
SSENf1A003159	1	unique_gene	Sosen1_s2156	no_syntenic	SseLG11	SSENm1B048442	1	unique_gene
SSENf1A003160	1	unique_gene	Sosen1_s0085	syntenic	SseLG4	SSENm1B019219	1	unique_gene
SSENf1A003162	2	unique_gene	Sosen1_s2424	syntenic	SseLG19	SSENm1B001659	2	unique_gene
SSENf1A003163	1	unique_gene	Sosen1_s0006	syntenic	SseLG9	SSENm1B011908	1	unique_gene
SSENf1A003164	1	unique_gene	Sosen1_s1327	syntenic	SseLG3	SSENm1B013548	1	unique_gene
SSENf1A003165	1	unique_gene	Sosen1_s3343	syntenic	SseLG17	SSENm1B020804	1	unique_gene
SSENf1A003170	3	unique_gene	Sosen1_s0140	syntenic	SseLG14	SSENm1B045162	4	unique_gene
SSENf1A003173	3	unique_gene	Sosen1_s1082	syntenic	SseLG10	SSENm1B020578	3	unique_gene
SSENf1A003178	5	unique_gene	Sosen1_s0009	no_syntenic	scf7180000016593	SSENm1B022301	4	unique_gene
SSENf1A003181	3	unique_gene	Sosen1_s0084	syntenic	SseLG3	SSENm1B044079	8	unique_gene
SSENf1A003185	4	unique_gene	Sosen1_s0684	syntenic	SseLG11	SSENm1B020458	3	unique_gene
SSENf1A003186	1	unique_gene	Sosen1_s1566	syntenic	SseLG11	SSENm1B030526	1	unique_gene
SSENf1A003191	1	unique_gene	Sosen1_s0055	syntenic	SseLG3	SSENm1B035504	1	unique_gene
SSENf1A003192	1	unique_gene	Sosen1_s0432	syntenic	SseLG13	SSENm1B041015	2	unique_gene
SSENf1A003193	1	unique_gene	Sosen1_s2579	no_syntenic	SseLG11	SSENm1B050089	1	dup_gene
SSENf1A003197	4	unique_gene	Sosen1_s0081	syntenic	SseLG10	SSENm1B030983	4	unique_gene
SSENf1A003199	1	unique_gene	Sosen1_s0184	syntenic	SseLG8	SSENm1B006048	1	unique_gene
SSENf1A003221	22	unique_gene	Sosen1_s0240	syntenic	SseLG3	SSENm1B003702	24	unique_gene
SSENf1A003222	1	unique_gene	Sosen1_s0315	syntenic	SseLG7	SSENm1B040602	1	unique_gene
SSENf1A003225	2	unique_gene	Sosen1_s1169	syntenic	SseLG9	SSENm1B011525	1	unique_gene
SSENf1A003228	3	unique_gene	Sosen1_s0409	syntenic	SseLG8	SSENm1B030706	2	dup_gene
SSENf1A003229	1	unique_gene	Sosen1_s0013	syntenic	SseLG3	SSENm1B049252	1	unique_gene
SSENf1A003230	1	unique_gene	Sosen1_s1221	syntenic	SseLG18	SSENm1B005864	1	unique_gene
SSENf1A003231	1	unique_gene	Sosen1_s0037	syntenic	SseLG8	SSENm1B031373	1	unique_gene
SSENf1A003232	1	unique_gene	Sosen1_s0171	syntenic	SseLG15	SSENm1B041142	1	unique_gene
SSENf1A003233	1	unique_gene	Sosen1_s2389	syntenic	SseLG21	SSENm1B034916	1	unique_gene
SSENf1A003234	1	unique_gene	Sosen1_s0107	syntenic	SseLG19	SSENm1B007116	1	dup_gene
SSENf1A003236	2	unique_gene	Sosen1_s0420	syntenic	SseLG1	SSENm1B049070	1	unique_gene
SSENf1A003238	2	unique_gene	Sosen1_s0055	syntenic	SseLG3	SSENm1B047678	2	unique_gene
SSENf1A003240	1	unique_gene	Sosen1_s1063	syntenic	SseLG3	SSENm1B012689	1	unique_gene
SSENf1A003242	2	unique_gene	Sosen1_s0061	syntenic	SseLG8	SSENm1B043531	2	unique_gene
SSENf1A003243	1	unique_gene	Sosen1_s0358	syntenic	SseLG9	SSENm1B017941	1	unique_gene
SSENf1A003244	1	unique_gene	Sosen1_s0671	syntenic	SseLG12	SSENm1B023257	1	dup_gene
SSENf1A003246	2	unique_gene	Sosen1_s0383	syntenic	SseLG1	SSENm1B049292	2	unique_gene
SSENf1A003247	1	unique_gene	Sosen1_s0018	syntenic	SseLG11	SSENm1B049194	1	unique_gene
SSENf1A003249	2	unique_gene	Sosen1_s3514	no_syntenic	SseLG17	SSENm1B021845	1	unique_gene
SSENf1A003251	2	unique_gene	Sosen1_s0104	syntenic	SseLG6	SSENm1B049111	2	unique_gene
SSENf1A003252	1	unique_gene	Sosen1_s0280	syntenic	SseLG3	SSENm1B022910	1	unique_gene
SSENf1A003254	2	unique_gene	Sosen1_s0518	syntenic	SseLG11	SSENm1B043192	2	unique_gene
SSENf1A003257	3	unique_gene	Sosen1_s2028	syntenic	SseLG21	SSENm1B025041	3	unique_gene
SSENf1A003258	1	unique_gene	Sosen1_s1232	no_syntenic	SseLG18	SSENm1B011464	1	dup_gene
SSENf1A003262	4	unique_gene	Sosen1_s0128	syntenic	SseLG21	SSENm1B001665	2	unique_gene
SSENf1A003263	1	unique_gene	Sosen1_s2130	syntenic	SseLG10	SSENm1B041858	1	unique_gene
SSENf1A003264	1	unique_gene	Sosen1_s0181	syntenic	SseLG17	SSENm1B035397	1	unique_gene
SSENf1A003269	1	unique_gene	Sosen1_s2028	syntenic	SseLG21	SSENm1B028603	1	unique_gene
SSENf1A003270	1	unique_gene	Sosen1_s0077	syntenic	SseLG11	SSENm1B027647	1	unique_gene
SSENf1A003272	2	unique_gene	Sosen1_s0069	syntenic	SseLG10	SSENm1B031289	2	unique_gene
SSENf1A003275	1	unique_gene	Sosen1_s1411	no_syntenic	scf7180000015046	SSENm1B044420	1	unique_gene
SSENf1A003277	2	unique_gene	Sosen1_s0887	syntenic	SseLG12	SSENm1B033885	2	unique_gene
SSENf1A003280	2	unique_gene	Sosen1_s1954	syntenic	SseLG12	SSENm1B007576	2	dup_gene
SSENf1A003281	1	unique_gene	Sosen1_s0657	syntenic	SseLG21	SSENm1B047141	1	dup_gene
SSENf1A003283	2	unique_gene	Sosen1_s0104	syntenic	SseLG6	SSENm1B007390	2	unique_gene
SSENf1A003284	1	unique_gene	Sosen1_s0947	syntenic	SseLG4	SSENm1B035374	1	unique_gene
SSENf1A003290	6	unique_gene	Sosen1_s1463	syntenic	SseLG14	SSENm1B018237	4	unique_gene
SSENf1A003291	1	unique_gene	Sosen1_s0446	syntenic	SseLG7	SSENm1B035111	5	unique_gene
SSENf1A003292	1	unique_gene	Sosen1_s2468	syntenic	scf7180000017626	SSENm1B039175	1	unique_gene
SSENf1A003297	4	unique_gene	Sosen1_s0060	syntenic	SseLG4	SSENm1B040837	3	unique_gene
SSENf1A003298	1	unique_gene	Sosen1_s0248	syntenic	SseLG7	SSENm1B003526	3	unique_gene
SSENf1A003301	3	unique_gene	Sosen1_s0378	syntenic	SseLG2	SSENm1B016294	2	unique_gene
SSENf1A003303	2	unique_gene	Sosen1_s1468	syntenic	SseLG11	SSENm1B034402	2	unique_gene
SSENf1A003304	1	unique_gene	Sosen1_s0136	syntenic	SseLG8	SSENm1B027291	1	unique_gene
SSENf1A003308	4	unique_gene	Sosen1_s0131	syntenic	SseLG17	SSENm1B024045	4	unique_gene
SSENf1A003309	1	unique_gene	Sosen1_s0153	syntenic	SseLG17	SSENm1B033135	1	unique_gene
SSENf1A003310	1	unique_gene	Sosen1_s0418	syntenic	SseLG1	SSENm1B006837	1	unique_gene
SSENf1A003311	1	unique_gene	Sosen1_s0649	syntenic	SseLG6	SSENm1B010818	1	unique_gene
SSENf1A003313	2	unique_gene	Sosen1_s0392	syntenic	SseLG3	SSENm1B023608	2	unique_gene
SSENf1A003314	1	unique_gene	Sosen1_s0116	syntenic	SseLG21	SSENm1B001247	1	unique_gene
SSENf1A003330	7	unique_gene	Sosen1_s0640	syntenic	SseLG14	SSENm1B039125	6	unique_gene
SSENf1A003331	1	unique_gene	Sosen1_s0923	syntenic	SseLG14	SSENm1B037287	1	unique_gene
SSENf1A003335	2	unique_gene	Sosen1_s0716	syntenic	SseLG14	SSENm1B044498	2	unique_gene
SSENf1A003336	1	unique_gene	Sosen1_s1207	syntenic	SseLG8	SSENm1B047974	1	unique_gene
SSENf1A003337	1	unique_gene	Sosen1_s0493	syntenic	SseLG12	SSENm1B029442	1	unique_gene
SSENf1A003338	1	unique_gene	Sosen1_s0915	syntenic	SseLG9	SSENm1B021787	1	unique_gene
SSENf1A003342	4	unique_gene	Sosen1_s0397	syntenic	SseLG7	SSENm1B006625	2	unique_gene
SSENf1A003343	1	unique_gene	Sosen1_s1262	syntenic	SseLG2	SSENm1B015637	2	unique_gene
SSENf1A003346	1	unique_gene	Sosen1_s0320	syntenic	SseLG17	SSENm1B038261	1	unique_gene
SSENf1A003349	3	unique_gene	Sosen1_s0695	syntenic	SseLG19	SSENm1B005767	3	unique_gene
SSENf1A003352	2	unique_gene	Sosen1_s0437	syntenic	SseLG9	SSENm1B013893	2	unique_gene
SSENf1A003353	1	unique_gene	Sosen1_s0306	syntenic	SseLG1	SSENm1B007326	1	unique_gene
SSENf1A003358	3	unique_gene	Sosen1_s0116	syntenic	SseLG21	SSENm1B025884	3	unique_gene
SSENf1A003359	1	unique_gene	Sosen1_s0117	syntenic	SseLG10	SSENm1B026045	1	unique_gene
SSENf1A003360	1	unique_gene	Sosen1_s1664	syntenic	SseLG8	SSENm1B013372	1	unique_gene
SSENf1A003361	1	unique_gene	Sosen1_s0361	syntenic	SseLG2	SSENm1B013917	1	unique_gene
SSENf1A003362	1	unique_gene	Sosen1_s0018	syntenic	SseLG11	SSENm1B010508	2	unique_gene
SSENf1A003363	1	unique_gene	Sosen1_s0929	syntenic	SseLG1	SSENm1B014747	1	unique_gene
SSENf1A003364	1	unique_gene	Sosen1_s0230	syntenic	SseLG10	SSENm1B006912	1	unique_gene
SSENf1A003365	1	unique_gene	Sosen1_s0223	syntenic	SseLG10	SSENm1B012271	1	unique_gene
SSENf1A003371	5	unique_gene	Sosen1_s0243	syntenic	scf7180000014041	SSENm1B002074	3	unique_gene
SSENf1A003372	1	unique_gene	Sosen1_s1794	syntenic	SseLG20	SSENm1B041710	1	unique_gene
SSENf1A003376	4	unique_gene	Sosen1_s0652	syntenic	SseLG7	SSENm1B007696	2	unique_gene
SSENf1A003378	2	unique_gene	Sosen1_s0937	syntenic	SseLG11	SSENm1B003774	2	unique_gene
SSENf1A003382	4	unique_gene	Sosen1_s2648	no_syntenic	SseLG21	SSENm1B041953	2	unique_gene
SSENf1A003387	1	unique_gene	Sosen1_s0153	syntenic	SseLG17	SSENm1B025530	1	unique_gene
SSENf1A003389	2	unique_gene	Sosen1_s1036	syntenic	SseLG10	SSENm1B020859	1	unique_gene
SSENf1A003390	1	unique_gene	Sosen1_s0922	syntenic	SseLG6	SSENm1B024643	1	unique_gene
SSENf1A003391	1	unique_gene	Sosen1_s0662	syntenic	SseLG8	SSENm1B040104	1	unique_gene
SSENf1A003392	1	unique_gene	Sosen1_s1343	syntenic	SseLG12	SSENm1B039977	1	unique_gene
SSENf1A003393	1	unique_gene	Sosen1_s0192	syntenic	SseLG19	SSENm1B012040	2	unique_gene
SSENf1A003394	1	unique_gene	Sosen1_s0381	syntenic	SseLG1	SSENm1B014728	1	unique_gene
SSENf1A003395	1	unique_gene	Sosen1_s1970	syntenic	SseLG7	SSENm1B002233	1	unique_gene
SSENf1A003396	1	unique_gene	Sosen1_s0647	syntenic	SseLG21	SSENm1B011398	2	unique_gene
SSENf1A003397	1	unique_gene	Sosen1_s0068	syntenic	SseLG18	SSENm1B049041	2	unique_gene
SSENf1A003398	1	unique_gene	Sosen1_s1250	syntenic	SseLG13	SSENm1B010111	3	unique_gene
SSENf1A003400	2	unique_gene	Sosen1_s1948	syntenic	SseLG13	SSENm1B024321	2	unique_gene
SSENf1A003401	1	unique_gene	Sosen1_s0041	syntenic	SseLG21	SSENm1B040978	3	unique_gene
SSENf1A003403	2	unique_gene	Sosen1_s1132	syntenic	SseLG11	SSENm1B015994	3	unique_gene
SSENf1A003408	5	unique_gene	Sosen1_s0361	syntenic	SseLG2	SSENm1B017240	7	unique_gene
SSENf1A003410	1	unique_gene	Sosen1_s1160	syntenic	SseLG2	SSENm1B040799	1	dup_gene
SSENf1A003414	4	unique_gene	Sosen1_s0113	syntenic	SseLG13	SSENm1B047916	1	unique_gene
SSENf1A003415	1	unique_gene	Sosen1_s0060	syntenic	scf7180000012601	SSENm1B008495	1	unique_gene
SSENf1A003417	2	unique_gene	Sosen1_s1297	syntenic	SseLG20	SSENm1B040843	2	unique_gene
SSENf1A003421	4	dup_gene	Sosen1_s2977	no_syntenic	scf7180000013854	SSENm1B001722	16	dup_gene
SSENf1A003421	4	dup_gene	Sosen1_s2977	no_syntenic	SseLG17	SSENm1B027815	1	dup_gene
SSENf1A003423	2	unique_gene	Sosen1_s0615	syntenic	SseLG7	SSENm1B028448	2	unique_gene
SSENf1A003424	1	unique_gene	Sosen1_s0215	syntenic	SseLG18	SSENm1B032971	1	unique_gene
SSENf1A003427	3	unique_gene	Sosen1_s0241	syntenic	SseLG5	SSENm1B034859	2	unique_gene
SSENf1A003428	1	unique_gene	Sosen1_s0540	syntenic	SseLG2	SSENm1B032111	1	unique_gene
SSENf1A003430	2	unique_gene	Sosen1_s0330	syntenic	SseLG16	SSENm1B048505	2	unique_gene
SSENf1A003431	1	unique_gene	Sosen1_s0079	syntenic	SseLG21	SSENm1B007006	2	unique_gene
SSENf1A003432	1	unique_gene	Sosen1_s0200	syntenic	SseLG5	SSENm1B021348	1	unique_gene
SSENf1A003433	1	unique_gene	Sosen1_s0157	syntenic	SseLG10	SSENm1B043372	2	unique_gene
SSENf1A003435	2	unique_gene	Sosen1_s2131	no_syntenic	SseLG7	SSENm1B016914	5	dup_gene
SSENf1A003440	3	unique_gene	Sosen1_s0328	syntenic	SseLG11	SSENm1B041420	3	unique_gene
SSENf1A003442	2	unique_gene	Sosen1_s1023	syntenic	SseLG19	SSENm1B043573	2	unique_gene
SSENf1A003443	1	unique_gene	Sosen1_s0162	syntenic	SseLG2	SSENm1B006148	1	unique_gene
SSENf1A003444	1	unique_gene	Sosen1_s0290	syntenic	SseLG3	SSENm1B007356	1	unique_gene
SSENf1A003445	1	unique_gene	Sosen1_s0916	syntenic	SseLG7	SSENm1B002040	1	unique_gene
SSENf1A003446	1	unique_gene	Sosen1_s0017	syntenic	SseLG2	SSENm1B041027	1	unique_gene
SSENf1A003447	1	unique_gene	Sosen1_s0248	syntenic	SseLG7	SSENm1B007469	1	unique_gene
SSENf1A003448	1	unique_gene	Sosen1_s0114	syntenic	SseLG10	SSENm1B014719	1	unique_gene
SSENf1A003449	1	unique_gene	Sosen1_s0253	syntenic	SseLG3	SSENm1B014399	1	unique_gene
SSENf1A003451	2	unique_gene	Sosen1_s2195	syntenic	scf7180000015300	SSENm1B001453	2	dup_gene
SSENf1A003454	3	unique_gene	Sosen1_s0881	syntenic	SseLG10	SSENm1B001046	3	unique_gene
SSENf1A003456	2	unique_gene	Sosen1_s1030	syntenic	SseLG17	SSENm1B045563	3	unique_gene
SSENf1A003458	1	unique_gene	Sosen1_s1250	syntenic	SseLG13	SSENm1B002452	1	unique_gene
SSENf1A003459	1	unique_gene	Sosen1_s0141	no_syntenic	SseLG6	SSENm1B034866	2	dup_gene
SSENf1A003460	1	unique_gene	Sosen1_s0148	syntenic	SseLG6	SSENm1B042645	1	unique_gene
SSENf1A003461	1	unique_gene	Sosen1_s0131	syntenic	SseLG17	SSENm1B039395	1	unique_gene
SSENf1A003468	1	unique_gene	Sosen1_s0332	syntenic	SseLG13	SSENm1B040628	1	unique_gene
SSENf1A003470	2	unique_gene	Sosen1_s0325	syntenic	SseLG11	SSENm1B000807	2	unique_gene
SSENf1A003472	1	unique_gene	Sosen1_s0324	syntenic	scf7180000012694	SSENm1B047212	1	unique_gene
SSENf1A003473	1	unique_gene	Sosen1_s0017	syntenic	SseLG2	SSENm1B021401	1	unique_gene
SSENf1A003475	2	unique_gene	Sosen1_s0072	syntenic	SseLG10	SSENm1B049017	2	unique_gene
SSENf1A003476	1	unique_gene	Sosen1_s2489	syntenic	SseLG20	SSENm1B006669	1	unique_gene
SSENf1A003477	1	unique_gene	Sosen1_s0439	syntenic	SseLG1	SSENm1B007244	1	unique_gene
SSENf1A003478	1	unique_gene	Sosen1_s2516	syntenic	SseLG4	SSENm1B012841	2	dup_gene
SSENf1A003479	1	unique_gene	Sosen1_s0401	syntenic	SseLG4	SSENm1B045591	1	unique_gene
SSENf1A003481	1	unique_gene	Sosen1_s0138	syntenic	SseLG18	SSENm1B033678	1	unique_gene
SSENf1A003482	1	unique_gene	Sosen1_s3118	syntenic	SseLG19	SSENm1B006449	1	unique_gene
SSENf1A003483	1	unique_gene	Sosen1_s0126	syntenic	SseLG6	SSENm1B024330	1	unique_gene
SSENf1A003484	1	unique_gene	Sosen1_s0017	syntenic	SseLG2	SSENm1B033575	1	unique_gene
SSENf1A003485	1	unique_gene	Sosen1_s4227	no_syntenic	SseLG2	SSENm1B006472	1	dup_gene
SSENf1A003486	1	unique_gene	Sosen1_s3128	syntenic	SseLG6	SSENm1B021077	1	unique_gene
SSENf1A003487	1	unique_gene	Sosen1_s0464	syntenic	SseLG9	SSENm1B012861	1	unique_gene
SSENf1A003488	1	unique_gene	Sosen1_s0277	syntenic	SseLG6	SSENm1B023869	1	unique_gene
SSENf1A003489	1	unique_gene	Sosen1_s0274	syntenic	SseLG1	SSENm1B012489	2	dup_gene
SSENf1A003492	3	unique_gene	Sosen1_s0230	syntenic	SseLG10	SSENm1B015584	4	unique_gene
SSENf1A003493	1	unique_gene	Sosen1_s1355	syntenic	SseLG15	SSENm1B030924	1	unique_gene
SSENf1A003496	3	unique_gene	Sosen1_s0317	syntenic	SseLG1	SSENm1B022914	3	unique_gene
SSENf1A003500	4	unique_gene	Sosen1_s0152	syntenic	SseLG9	SSENm1B018164	4	unique_gene
SSENf1A003501	1	unique_gene	Sosen1_s0132	syntenic	SseLG20	SSENm1B035629	1	unique_gene
SSENf1A003505	4	unique_gene	Sosen1_s0162	syntenic	SseLG2	SSENm1B016009	4	unique_gene
SSENf1A003507	2	unique_gene	Sosen1_s0388	syntenic	SseLG5	SSENm1B019607	3	unique_gene
SSENf1A003508	1	unique_gene	Sosen1_s0485	syntenic	SseLG2	SSENm1B019200	1	unique_gene
SSENf1A003509	1	unique_gene	Sosen1_s0063	syntenic	SseLG16	SSENm1B021476	1	unique_gene
SSENf1A003511	2	unique_gene	Sosen1_s1445	syntenic	SseLG17	SSENm1B036714	1	dup_gene
SSENf1A003513	2	unique_gene	Sosen1_s0660	syntenic	SseLG6	SSENm1B031361	2	unique_gene
SSENf1A003514	1	unique_gene	Sosen1_s0988	syntenic	SseLG1	SSENm1B005294	1	unique_gene
SSENf1A003515	1	unique_gene	Sosen1_s0451	syntenic	SseLG21	SSENm1B010617	1	unique_gene
SSENf1A003516	1	unique_gene	Sosen1_s0343	syntenic	SseLG18	SSENm1B031321	1	unique_gene
SSENf1A003522	6	unique_gene	Sosen1_s1572	syntenic	SseLG18	SSENm1B016591	7	unique_gene
SSENf1A003524	2	unique_gene	Sosen1_s0797	syntenic	SseLG19	SSENm1B009845	2	unique_gene
SSENf1A003526	2	unique_gene	Sosen1_s0630	syntenic	SseLG1	SSENm1B037256	2	unique_gene
SSENf1A003528	2	unique_gene	Sosen1_s0875	syntenic	SseLG14	SSENm1B015309	3	unique_gene
SSENf1A003529	1	unique_gene	Sosen1_s1053	syntenic	SseLG3	SSENm1B022792	1	unique_gene
SSENf1A003530	1	unique_gene	Sosen1_s0356	syntenic	SseLG15	SSENm1B040773	1	unique_gene
SSENf1A003531	1	unique_gene	Sosen1_s0020	syntenic	SseLG7	SSENm1B007630	1	dup_gene
SSENf1A003532	1	unique_gene	Sosen1_s0346	syntenic	SseLG3	SSENm1B006018	1	unique_gene
SSENf1A003533	1	unique_gene	Sosen1_s0021	syntenic	SseLG7	SSENm1B005876	1	unique_gene
SSENf1A003534	1	unique_gene	Sosen1_s1390	syntenic	SseLG13	SSENm1B036978	1	unique_gene
SSENf1A003535	1	unique_gene	Sosen1_s0888	syntenic	scf7180000014589	SSENm1B049456	1	unique_gene
SSENf1A003537	2	unique_gene	Sosen1_s0029	syntenic	SseLG6	SSENm1B040298	2	unique_gene
SSENf1A003545	2	unique_gene	Sosen1_s2215	syntenic	SseLG11	SSENm1B012640	1	unique_gene
SSENf1A003548	3	unique_gene	Sosen1_s1186	syntenic	SseLG5	SSENm1B038424	2	unique_gene
SSENf1A003550	2	unique_gene	Sosen1_s0288	syntenic	SseLG6	SSENm1B034371	2	unique_gene
SSENf1A003551	1	unique_gene	Sosen1_s4383	syntenic	scf7180000016562	SSENm1B027359	1	unique_gene
SSENf1A003554	2	unique_gene	Sosen1_s1258	syntenic	SseLG13	SSENm1B001057	2	unique_gene
SSENf1A003555	1	unique_gene	Sosen1_s0048	syntenic	SseLG20	SSENm1B048356	1	unique_gene
SSENf1A003558	3	unique_gene	Sosen1_s2794	syntenic	scf7180000014739	SSENm1B014022	2	unique_gene
SSENf1A003560	1	unique_gene	Sosen1_s3320	syntenic	SseLG19	SSENm1B030497	1	dup_gene
SSENf1A003562	1	unique_gene	Sosen1_s0229	syntenic	SseLG11	SSENm1B049014	1	unique_gene
SSENf1A003563	1	unique_gene	Sosen1_s1088	syntenic	SseLG11	SSENm1B032928	1	unique_gene
SSENf1A003566	2	unique_gene	Sosen1_s1022	syntenic	SseLG14	SSENm1B036363	3	unique_gene
SSENf1A003567	1	unique_gene	Sosen1_s1630	syntenic	SseLG4	SSENm1B015396	1	unique_gene
SSENf1A003570	3	unique_gene	Sosen1_s0499	syntenic	scf7180000012646	SSENm1B048728	2	unique_gene
SSENf1A003571	1	unique_gene	Sosen1_s0515	syntenic	SseLG13	SSENm1B020852	1	unique_gene
SSENf1A003573	2	unique_gene	Sosen1_s0646	syntenic	scf7180000017645	SSENm1B005184	1	unique_gene
SSENf1A003575	2	unique_gene	Sosen1_s0292	syntenic	SseLG2	SSENm1B000670	3	unique_gene
SSENf1A003577	2	unique_gene	Sosen1_s0587	syntenic	SseLG7	SSENm1B039878	1	unique_gene
SSENf1A003578	1	unique_gene	Sosen1_s0193	syntenic	SseLG9	SSENm1B010290	1	unique_gene
SSENf1A003582	4	unique_gene	Sosen1_s1154	syntenic	SseLG21	SSENm1B026449	4	unique_gene
SSENf1A003583	1	unique_gene	Sosen1_s0022	syntenic	SseLG21	SSENm1B014075	1	unique_gene
SSENf1A003584	1	unique_gene	Sosen1_s0580	syntenic	SseLG1	SSENm1B029437	1	unique_gene
SSENf1A003585	1	unique_gene	Sosen1_s0101	syntenic	SseLG9	SSENm1B019790	1	unique_gene
SSENf1A003587	2	unique_gene	Sosen1_s0920	no_syntenic	scf7180000013439	SSENm1B017943	2	unique_gene
SSENf1A003588	1	unique_gene	Sosen1_s0882	syntenic	SseLG6	SSENm1B021697	1	unique_gene
SSENf1A003590	1	unique_gene	Sosen1_s0023	syntenic	SseLG14	SSENm1B017119	1	unique_gene
SSENf1A003591	1	unique_gene	Sosen1_s0338	syntenic	SseLG6	SSENm1B044418	1	unique_gene
SSENf1A003593	2	unique_gene	Sosen1_s0065	syntenic	SseLG4	SSENm1B033231	1	unique_gene
SSENf1A003594	1	unique_gene	Sosen1_s0247	syntenic	SseLG2	SSENm1B031343	1	unique_gene
SSENf1A003595	1	unique_gene	Sosen1_s0474	syntenic	SseLG20	SSENm1B036588	1	unique_gene
SSENf1A003601	4	unique_gene	Sosen1_s1687	syntenic	scf7180000013663	SSENm1B013529	4	unique_gene
SSENf1A003602	1	unique_gene	Sosen1_s0346	syntenic	SseLG3	SSENm1B037799	1	unique_gene
SSENf1A003603	1	unique_gene	Sosen1_s0380	syntenic	scf7180000015199	SSENm1B018067	1	unique_gene
SSENf1A003604	1	unique_gene	Sosen1_s0519	syntenic	SseLG20	SSENm1B008810	1	unique_gene
SSENf1A003605	1	unique_gene	Sosen1_s0569	syntenic	SseLG2	SSENm1B006033	1	unique_gene
SSENf1A003606	1	unique_gene	Sosen1_s0289	syntenic	SseLG18	SSENm1B030736	1	unique_gene
SSENf1A003607	1	unique_gene	Sosen1_s1237	syntenic	SseLG12	SSENm1B029399	1	unique_gene
SSENf1A003610	3	unique_gene	Sosen1_s0117	syntenic	SseLG10	SSENm1B040984	3	unique_gene
SSENf1A003611	1	unique_gene	Sosen1_s0077	syntenic	SseLG11	SSENm1B047433	1	unique_gene
SSENf1A003613	1	unique_gene	Sosen1_s0295	syntenic	SseLG17	SSENm1B004627	1	unique_gene
SSENf1A003614	1	unique_gene	Sosen1_s0337	syntenic	SseLG16	SSENm1B044740	2	unique_gene
SSENf1A003615	1	unique_gene	Sosen1_s0314	syntenic	SseLG9	SSENm1B004544	2	unique_gene
SSENf1A003616	1	unique_gene	Sosen1_s0928	syntenic	SseLG21	SSENm1B021501	1	unique_gene
SSENf1A003620	4	unique_gene	Sosen1_s0999	syntenic	SseLG4	SSENm1B030440	3	unique_gene
SSENf1A003621	1	unique_gene	Sosen1_s0145	syntenic	SseLG2	SSENm1B032572	1	unique_gene
SSENf1A003622	1	unique_gene	Sosen1_s1802	syntenic	SseLG11	SSENm1B028788	1	unique_gene
SSENf1A003624	2	unique_gene	Sosen1_s1285	syntenic	SseLG10	SSENm1B017906	3	unique_gene
SSENf1A003625	1	unique_gene	Sosen1_s0114	syntenic	SseLG10	SSENm1B035456	1	unique_gene
SSENf1A003628	3	unique_gene	Sosen1_s0113	syntenic	SseLG13	SSENm1B043302	3	unique_gene
SSENf1A003630	2	unique_gene	Sosen1_s2766	syntenic	SseLG9	SSENm1B029228	4	dup_gene
SSENf1A003631	1	unique_gene	Sosen1_s0221	syntenic	SseLG16	SSENm1B026462	1	unique_gene
SSENf1A003632	1	unique_gene	Sosen1_s0374	syntenic	SseLG11	SSENm1B033448	1	unique_gene
SSENf1A003639	2	unique_gene	Sosen1_s1823	syntenic	SseLG5	SSENm1B012049	2	unique_gene
SSENf1A003640	1	unique_gene	Sosen1_s0008	syntenic	SseLG3	SSENm1B028402	1	unique_gene
SSENf1A003641	1	unique_gene	Sosen1_s0139	syntenic	SseLG5	SSENm1B035493	1	unique_gene
SSENf1A003642	1	unique_gene	Sosen1_s0114	syntenic	SseLG10	SSENm1B003074	1	unique_gene
SSENf1A003644	1	unique_gene	Sosen1_s0432	syntenic	SseLG13	SSENm1B022336	1	unique_gene
SSENf1A003645	1	unique_gene	Sosen1_s1306	syntenic	SseLG1	SSENm1B046585	1	unique_gene
SSENf1A003646	1	unique_gene	Sosen1_s0387	syntenic	SseLG10	SSENm1B019235	1	unique_gene
SSENf1A003647	1	unique_gene	Sosen1_s3113	no_syntenic	SseLG19	SSENm1B007976	2	unique_gene
SSENf1A003649	2	unique_gene	Sosen1_s0088	syntenic	SseLG14	SSENm1B016671	2	unique_gene
SSENf1A003650	1	unique_gene	Sosen1_s0016	syntenic	SseLG2	SSENm1B025699	1	unique_gene
SSENf1A003653	3	unique_gene	Sosen1_s0903	syntenic	SseLG10	SSENm1B004142	3	unique_gene
SSENf1A003654	1	unique_gene	Sosen1_s0544	syntenic	SseLG4	SSENm1B000128	1	unique_gene
SSENf1A003655	1	unique_gene	Sosen1_s1818	no_syntenic	SseLG15	SSENm1B011529	1	dup_gene
SSENf1A003656	1	unique_gene	Sosen1_s1397	syntenic	SseLG6	SSENm1B046548	2	unique_gene
SSENf1A003657	1	unique_gene	Sosen1_s4633	no_syntenic	scf7180000016490	SSENm1B033037	1	unique_gene
SSENf1A003658	1	unique_gene	Sosen1_s0018	syntenic	SseLG11	SSENm1B026369	1	unique_gene
SSENf1A003659	1	unique_gene	Sosen1_s1855	syntenic	scf7180000014891	SSENm1B037504	2	unique_gene
SSENf1A003661	2	unique_gene	Sosen1_s0207	syntenic	SseLG15	SSENm1B015168	2	unique_gene
SSENf1A003665	4	unique_gene	Sosen1_s0670	syntenic	SseLG14	SSENm1B027277	4	dup_gene
SSENf1A003666	1	unique_gene	Sosen1_s0132	syntenic	SseLG20	SSENm1B029217	1	unique_gene
SSENf1A003667	1	unique_gene	Sosen1_s2251	syntenic	SseLG16	SSENm1B041422	1	dup_gene
SSENf1A003670	2	unique_gene	Sosen1_s0237	syntenic	SseLG2	SSENm1B042965	2	unique_gene
SSENf1A003672	2	unique_gene	Sosen1_s0416	syntenic	SseLG6	SSENm1B007721	2	unique_gene
SSENf1A003675	3	unique_gene	Sosen1_s1258	syntenic	SseLG13	SSENm1B014215	2	unique_gene
SSENf1A003677	2	unique_gene	Sosen1_s0204	syntenic	SseLG20	SSENm1B010832	1	unique_gene
SSENf1A003680	3	unique_gene	Sosen1_s0093	syntenic	SseLG9	SSENm1B036652	2	unique_gene
SSENf1A003681	1	unique_gene	Sosen1_s1075	syntenic	SseLG1	SSENm1B039435	1	dup_gene
SSENf1A003682	1	unique_gene	Sosen1_s0326	syntenic	SseLG10	SSENm1B047555	2	unique_gene
SSENf1A003683	1	unique_gene	Sosen1_s1093	no_syntenic	SseLG14	SSENm1B032273	1	unique_gene
SSENf1A003684	1	unique_gene	Sosen1_s0293	syntenic	SseLG14	SSENm1B025299	1	unique_gene
SSENf1A003685	1	unique_gene	Sosen1_s0733	syntenic	SseLG1	SSENm1B011793	1	unique_gene
SSENf1A003686	1	unique_gene	Sosen1_s1516	syntenic	SseLG10	SSENm1B024273	1	unique_gene
SSENf1A003689	3	unique_gene	Sosen1_s1065	syntenic	scf7180000015318	SSENm1B000196	6	unique_gene
SSENf1A003692	3	unique_gene	Sosen1_s0569	syntenic	SseLG2	SSENm1B011968	4	unique_gene
SSENf1A003694	2	unique_gene	Sosen1_s0146	syntenic	SseLG1	SSENm1B045801	2	unique_gene
SSENf1A003695	1	unique_gene	Sosen1_s0637	syntenic	SseLG11	SSENm1B026044	1	unique_gene
SSENf1A003696	1	unique_gene	Sosen1_s0735	syntenic	SseLG11	SSENm1B014629	1	unique_gene
SSENf1A003699	3	unique_gene	Sosen1_s0575	syntenic	SseLG8	SSENm1B026761	3	unique_gene
SSENf1A003700	1	unique_gene	Sosen1_s3078	syntenic	SseLG12	SSENm1B021437	1	unique_gene
SSENf1A003704	4	unique_gene	Sosen1_s0216	no_syntenic	SseLG11	SSENm1B014546	5	unique_gene
SSENf1A003706	2	unique_gene	Sosen1_s1650	syntenic	SseLG21	SSENm1B002782	2	unique_gene
SSENf1A003707	1	unique_gene	Sosen1_s1750	syntenic	SseLG4	SSENm1B032382	1	unique_gene
SSENf1A003712	5	unique_gene	Sosen1_s0012	syntenic	SseLG15	SSENm1B017607	5	unique_gene
SSENf1A003715	2	unique_gene	Sosen1_s1653	syntenic	SseLG3	SSENm1B023995	2	unique_gene
SSENf1A003716	1	unique_gene	Sosen1_s0345	syntenic	SseLG6	SSENm1B049343	1	unique_gene
SSENf1A003717	1	unique_gene	Sosen1_s0048	syntenic	SseLG20	SSENm1B007832	1	unique_gene
SSENf1A003720	3	unique_gene	Sosen1_s0590	syntenic	SseLG19	SSENm1B004003	2	unique_gene
SSENf1A003722	2	unique_gene	Sosen1_s2816	no_syntenic	scf7180000016144	SSENm1B007266	1	unique_gene
SSENf1A003726	2	unique_gene	Sosen1_s2641	syntenic	SseLG20	SSENm1B003241	1	unique_gene
SSENf1A003728	2	unique_gene	Sosen1_s0445	syntenic	SseLG10	SSENm1B006322	3	dup_gene
SSENf1A003729	1	unique_gene	Sosen1_s2033	syntenic	SseLG18	SSENm1B034996	2	unique_gene
SSENf1A003730	1	unique_gene	Sosen1_s1771	syntenic	SseLG19	SSENm1B008502	3	unique_gene
SSENf1A003732	2	unique_gene	Sosen1_s0624	syntenic	SseLG19	SSENm1B044391	2	unique_gene
SSENf1A003734	2	unique_gene	Sosen1_s1320	syntenic	SseLG6	SSENm1B023322	2	unique_gene
SSENf1A003737	3	unique_gene	Sosen1_s0202	syntenic	SseLG12	SSENm1B043027	3	unique_gene
SSENf1A003738	1	unique_gene	Sosen1_s1133	syntenic	SseLG3	SSENm1B003333	1	unique_gene
SSENf1A003739	1	unique_gene	Sosen1_s0623	syntenic	SseLG11	SSENm1B049346	2	unique_gene
SSENf1A003742	3	unique_gene	Sosen1_s0845	syntenic	SseLG1	SSENm1B010580	3	unique_gene
SSENf1A003743	1	unique_gene	Sosen1_s0084	syntenic	SseLG3	SSENm1B048095	1	unique_gene
SSENf1A003744	1	unique_gene	Sosen1_s0533	syntenic	SseLG14	SSENm1B024001	1	unique_gene
SSENf1A003745	1	unique_gene	Sosen1_s0079	syntenic	SseLG21	SSENm1B028476	1	unique_gene
SSENf1A003746	1	unique_gene	Sosen1_s0526	syntenic	SseLG20	SSENm1B027317	1	unique_gene
SSENf1A003747	1	unique_gene	Sosen1_s0181	syntenic	SseLG17	SSENm1B012209	1	unique_gene
SSENf1A003750	2	unique_gene	Sosen1_s1021	syntenic	SseLG16	SSENm1B028129	1	unique_gene
SSENf1A003751	1	unique_gene	Sosen1_s0020	syntenic	SseLG7	SSENm1B004326	1	unique_gene
SSENf1A003755	3	unique_gene	Sosen1_s0035	syntenic	SseLG17	SSENm1B021228	3	unique_gene
SSENf1A003757	2	unique_gene	Sosen1_s0775	syntenic	SseLG20	SSENm1B035171	2	unique_gene
SSENf1A003758	1	unique_gene	Sosen1_s1199	syntenic	SseLG3	SSENm1B008388	1	unique_gene
SSENf1A003775	17	unique_gene	Sosen1_s0581	syntenic	SseLG11	SSENm1B003505	1	unique_gene
SSENf1A003776	1	unique_gene	Sosen1_s0651	syntenic	SseLG3	SSENm1B024314	1	unique_gene
SSENf1A003778	2	unique_gene	Sosen1_s0606	syntenic	SseLG10	SSENm1B004364	2	unique_gene
SSENf1A003783	5	unique_gene	Sosen1_s0785	syntenic	SseLG13	SSENm1B033329	1	dup_gene
SSENf1A003784	1	unique_gene	Sosen1_s1019	syntenic	SseLG14	SSENm1B009355	1	unique_gene
SSENf1A003785	1	unique_gene	Sosen1_s0074	syntenic	SseLG4	SSENm1B043038	1	unique_gene
SSENf1A003786	1	unique_gene	Sosen1_s0875	syntenic	SseLG14	SSENm1B022047	1	unique_gene
SSENf1A003790	4	unique_gene	Sosen1_s0545	syntenic	SseLG4	SSENm1B016191	2	unique_gene
SSENf1A003791	1	unique_gene	Sosen1_s0676	syntenic	SseLG14	SSENm1B014278	1	unique_gene
SSENf1A003793	2	unique_gene	Sosen1_s1494	syntenic	SseLG1	SSENm1B041565	2	unique_gene
SSENf1A003797	4	unique_gene	Sosen1_s0167	syntenic	SseLG4	SSENm1B047576	4	unique_gene
SSENf1A003798	1	unique_gene	Sosen1_s1062	syntenic	SseLG5	SSENm1B013624	1	unique_gene
SSENf1A003803	4	unique_gene	Sosen1_s0707	syntenic	SseLG9	SSENm1B029222	1	unique_gene
SSENf1A003806	3	unique_gene	Sosen1_s2269	syntenic	SseLG8	SSENm1B046181	2	unique_gene
SSENf1A003808	1	unique_gene	Sosen1_s0703	syntenic	SseLG2	SSENm1B027425	1	unique_gene
SSENf1A003809	1	unique_gene	Sosen1_s0922	syntenic	scf7180000014070	SSENm1B049294	1	unique_gene
SSENf1A003810	1	unique_gene	Sosen1_s0476	syntenic	SseLG11	SSENm1B030279	1	unique_gene
SSENf1A003811	1	unique_gene	Sosen1_s0642	syntenic	SseLG9	SSENm1B016183	1	unique_gene
SSENf1A003814	3	unique_gene	Sosen1_s0545	syntenic	SseLG4	SSENm1B032459	2	unique_gene
SSENf1A003816	2	unique_gene	Sosen1_s2097	syntenic	SseLG21	SSENm1B030699	4	unique_gene
SSENf1A003820	4	unique_gene	Sosen1_s0589	syntenic	SseLG17	SSENm1B030052	4	unique_gene
SSENf1A003822	2	unique_gene	Sosen1_s1471	syntenic	SseLG4	SSENm1B002788	2	unique_gene
SSENf1A003823	1	unique_gene	Sosen1_s0228	syntenic	SseLG12	SSENm1B041959	1	unique_gene
SSENf1A003824	1	unique_gene	Sosen1_s0774	syntenic	scf7180000015295	SSENm1B032261	1	unique_gene
SSENf1A003826	1	unique_gene	Sosen1_s1528	syntenic	SseLG12	SSENm1B035844	2	unique_gene
SSENf1A003827	1	unique_gene	Sosen1_s1338	syntenic	SseLG21	SSENm1B044402	1	unique_gene
SSENf1A003828	1	unique_gene	Sosen1_s0337	syntenic	SseLG16	SSENm1B017255	1	unique_gene
SSENf1A003829	1	unique_gene	Sosen1_s0446	syntenic	SseLG7	SSENm1B043923	1	unique_gene
SSENf1A003830	1	unique_gene	Sosen1_s1680	syntenic	SseLG14	SSENm1B004489	3	dup_gene
SSENf1A003831	1	unique_gene	Sosen1_s0136	syntenic	SseLG1	SSENm1B034312	1	unique_gene
SSENf1A003832	1	unique_gene	Sosen1_s0845	syntenic	SseLG1	SSENm1B036239	1	unique_gene
SSENf1A003834	2	unique_gene	Sosen1_s0106	syntenic	SseLG4	SSENm1B008960	2	unique_gene
SSENf1A003835	1	unique_gene	Sosen1_s2146	no_syntenic	scf7180000016854	SSENm1B009741	1	unique_gene
SSENf1A003836	1	unique_gene	Sosen1_s1028	syntenic	SseLG13	SSENm1B047428	2	unique_gene
SSENf1A003838	2	unique_gene	Sosen1_s0748	syntenic	SseLG10	SSENm1B013066	3	unique_gene
SSENf1A003840	1	unique_gene	Sosen1_s1230	syntenic	SseLG5	SSENm1B035946	2	unique_gene
SSENf1A003842	2	unique_gene	Sosen1_s0319	syntenic	SseLG16	SSENm1B022012	2	unique_gene
SSENf1A003845	1	unique_gene	Sosen1_s0052	syntenic	SseLG2	SSENm1B000376	1	unique_gene
SSENf1A003846	1	unique_gene	Sosen1_s0036	syntenic	SseLG4	SSENm1B011031	1	unique_gene
SSENf1A003849	2	unique_gene	Sosen1_s0595	syntenic	SseLG13	SSENm1B021403	2	unique_gene
SSENf1A003850	1	unique_gene	Sosen1_s1252	syntenic	scf7180000015274	SSENm1B049271	1	unique_gene
SSENf1A003853	3	unique_gene	Sosen1_s0364	syntenic	SseLG1	SSENm1B031877	2	unique_gene
SSENf1A003858	5	unique_gene	Sosen1_s1383	syntenic	SseLG1	SSENm1B043698	2	unique_gene
SSENf1A003859	1	unique_gene	Sosen1_s0726	syntenic	SseLG3	SSENm1B010797	3	unique_gene
SSENf1A003860	1	unique_gene	Sosen1_s0842	syntenic	scf7180000014313	SSENm1B019583	2	unique_gene
SSENf1A003861	1	unique_gene	Sosen1_s0713	syntenic	SseLG12	SSENm1B000821	1	unique_gene
SSENf1A003866	4	unique_gene	Sosen1_s0531	syntenic	SseLG20	SSENm1B034203	1	unique_gene
SSENf1A003868	2	unique_gene	Sosen1_s0252	syntenic	SseLG9	SSENm1B010103	2	unique_gene
SSENf1A003869	1	unique_gene	Sosen1_s0571	syntenic	scf7180000014711	SSENm1B023822	1	unique_gene
SSENf1A003870	1	unique_gene	Sosen1_s0223	syntenic	SseLG10	SSENm1B006381	1	unique_gene
SSENf1A003871	1	unique_gene	Sosen1_s0030	syntenic	SseLG21	SSENm1B031102	1	unique_gene
SSENf1A003872	1	unique_gene	Sosen1_s0483	syntenic	SseLG9	SSENm1B036468	1	unique_gene
SSENf1A003873	1	unique_gene	Sosen1_s0014	syntenic	SseLG9	SSENm1B012541	1	unique_gene
SSENf1A003876	3	unique_gene	Sosen1_s0669	syntenic	SseLG16	SSENm1B026353	2	unique_gene
SSENf1A003877	1	unique_gene	Sosen1_s0818	syntenic	SseLG11	SSENm1B027642	2	unique_gene
SSENf1A003881	2	unique_gene	Sosen1_s0929	syntenic	SseLG1	SSENm1B046728	3	unique_gene
SSENf1A003882	1	unique_gene	Sosen1_s1610	syntenic	SseLG7	SSENm1B002944	1	unique_gene
SSENf1A003883	1	unique_gene	Sosen1_s0475	syntenic	SseLG13	SSENm1B003824	1	unique_gene
SSENf1A003884	1	unique_gene	Sosen1_s0036	syntenic	SseLG4	SSENm1B026195	1	unique_gene
SSENf1A003886	1	unique_gene	Sosen1_s2178	syntenic	SseLG7	SSENm1B027645	3	unique_gene
SSENf1A003888	2	unique_gene	Sosen1_s0453	syntenic	SseLG1	SSENm1B026114	2	unique_gene
SSENf1A003889	1	unique_gene	Sosen1_s0181	syntenic	SseLG17	SSENm1B030126	1	unique_gene
SSENf1A003891	2	unique_gene	Sosen1_s0744	syntenic	SseLG8	SSENm1B034345	2	unique_gene
SSENf1A003893	2	unique_gene	Sosen1_s1843	syntenic	SseLG3	SSENm1B001913	1	unique_gene
SSENf1A003894	1	unique_gene	Sosen1_s0254	syntenic	SseLG1	SSENm1B047424	3	dup_gene
SSENf1A003896	2	unique_gene	Sosen1_s0353	syntenic	SseLG4	SSENm1B035364	2	unique_gene
SSENf1A003897	1	unique_gene	Sosen1_s2031	syntenic	scf7180000014353	SSENm1B001603	1	dup_gene
SSENf1A003899	2	unique_gene	Sosen1_s0724	syntenic	SseLG14	SSENm1B042812	2	unique_gene
SSENf1A003900	1	unique_gene	Sosen1_s0377	syntenic	scf7180000013203	SSENm1B028387	1	unique_gene
SSENf1A003901	1	unique_gene	Sosen1_s0795	syntenic	SseLG1	SSENm1B034320	1	unique_gene
SSENf1A003902	1	unique_gene	Sosen1_s0287	syntenic	SseLG3	SSENm1B045155	1	unique_gene
SSENf1A003903	1	unique_gene	Sosen1_s0016	syntenic	SseLG2	SSENm1B012396	1	unique_gene
SSENf1A003905	2	unique_gene	Sosen1_s2250	syntenic	scf7180000015406	SSENm1B037431	1	dup_gene
SSENf1A003906	1	unique_gene	Sosen1_s0712	syntenic	SseLG1	SSENm1B007221	2	unique_gene
SSENf1A003911	2	unique_gene	Sosen1_s0499	syntenic	scf7180000012646	SSENm1B049772	2	unique_gene
SSENf1A003913	2	unique_gene	Sosen1_s1471	syntenic	SseLG4	SSENm1B032709	4	dup_gene
SSENf1A003918	5	unique_gene	Sosen1_s0885	syntenic	SseLG13	SSENm1B046884	4	dup_gene
SSENf1A003925	1	unique_gene	Sosen1_s1135	syntenic	SseLG1	SSENm1B035499	1	dup_gene
SSENf1A003926	1	unique_gene	Sosen1_s1258	syntenic	SseLG13	SSENm1B037075	2	dup_gene
SSENf1A003927	1	unique_gene	Sosen1_s1954	syntenic	SseLG12	SSENm1B042077	1	unique_gene
SSENf1A003928	1	unique_gene	Sosen1_s0463	syntenic	SseLG17	SSENm1B035880	1	unique_gene
SSENf1A003929	1	unique_gene	Sosen1_s0131	syntenic	SseLG17	SSENm1B034706	2	unique_gene
SSENf1A003930	1	unique_gene	Sosen1_s0677	syntenic	SseLG20	SSENm1B010576	1	unique_gene
SSENf1A003931	1	unique_gene	Sosen1_s1238	syntenic	SseLG2	SSENm1B049419	1	unique_gene
SSENf1A003932	1	unique_gene	Sosen1_s1075	syntenic	scf7180000012881	SSENm1B044777	1	unique_gene
SSENf1A003934	2	unique_gene	Sosen1_s0068	syntenic	SseLG18	SSENm1B041947	4	unique_gene
SSENf1A003935	1	unique_gene	Sosen1_s0259	syntenic	SseLG2	SSENm1B011874	1	unique_gene
SSENf1A003936	1	unique_gene	Sosen1_s0985	syntenic	SseLG20	SSENm1B003040	1	unique_gene
SSENf1A003937	1	unique_gene	Sosen1_s1075	syntenic	SseLG1	SSENm1B001479	1	unique_gene
SSENf1A003940	2	unique_gene	Sosen1_s0447	syntenic	SseLG6	SSENm1B036885	1	unique_gene
SSENf1A003941	1	unique_gene	Sosen1_s0712	syntenic	SseLG1	SSENm1B000172	1	unique_gene
SSENf1A003946	3	unique_gene	Sosen1_s0695	syntenic	SseLG19	SSENm1B018110	3	unique_gene
SSENf1A003947	1	unique_gene	Sosen1_s0140	syntenic	SseLG14	SSENm1B038446	1	unique_gene
SSENf1A003949	2	unique_gene	Sosen1_s0277	syntenic	SseLG6	SSENm1B000249	2	unique_gene
SSENf1A003954	5	unique_gene	Sosen1_s0292	syntenic	SseLG2	SSENm1B028512	1	unique_gene
SSENf1A003956	2	unique_gene	Sosen1_s0702	syntenic	SseLG11	SSENm1B039738	2	unique_gene
SSENf1A003958	1	unique_gene	Sosen1_s0187	syntenic	SseLG9	SSENm1B029036	1	unique_gene
SSENf1A003960	1	unique_gene	Sosen1_s0615	syntenic	SseLG7	SSENm1B029016	1	unique_gene
SSENf1A003961	1	unique_gene	Sosen1_s1496	syntenic	SseLG17	SSENm1B009461	1	unique_gene
SSENf1A003962	1	unique_gene	Sosen1_s1137	syntenic	SseLG8	SSENm1B037942	1	dup_gene
SSENf1A003963	1	unique_gene	Sosen1_s0352	syntenic	SseLG3	SSENm1B015047	1	unique_gene
SSENf1A003964	1	unique_gene	Sosen1_s0528	syntenic	SseLG3	SSENm1B041470	1	unique_gene
SSENf1A003966	2	unique_gene	Sosen1_s0337	syntenic	SseLG16	SSENm1B021505	2	unique_gene
SSENf1A003967	1	unique_gene	Sosen1_s1274	syntenic	SseLG7	SSENm1B008287	1	unique_gene
SSENf1A003968	1	unique_gene	Sosen1_s0213	syntenic	SseLG1	SSENm1B022254	1	unique_gene
SSENf1A003972	4	unique_gene	Sosen1_s0103	syntenic	SseLG12	SSENm1B029436	4	unique_gene
SSENf1A003973	1	unique_gene	Sosen1_s1855	syntenic	scf7180000014891	SSENm1B044516	1	unique_gene
SSENf1A003974	1	unique_gene	Sosen1_s1834	syntenic	SseLG9	SSENm1B049679	3	dup_gene
SSENf1A003976	1	unique_gene	Sosen1_s0607	syntenic	SseLG20	SSENm1B019354	1	unique_gene
SSENf1A003978	2	unique_gene	Sosen1_s0083	syntenic	SseLG18	SSENm1B035237	2	dup_gene
SSENf1A003980	2	unique_gene	Sosen1_s1875	syntenic	SseLG19	SSENm1B042020	1	unique_gene
SSENf1A003981	1	unique_gene	Sosen1_s0922	syntenic	SseLG6	SSENm1B032121	1	unique_gene
SSENf1A003982	1	unique_gene	Sosen1_s0977	syntenic	SseLG10	SSENm1B042392	1	unique_gene
SSENf1A003985	3	unique_gene	Sosen1_s0382	syntenic	SseLG6	SSENm1B004686	2	dup_gene
SSENf1A003986	1	unique_gene	Sosen1_s0463	syntenic	SseLG17	SSENm1B024551	1	unique_gene
SSENf1A003987	1	unique_gene	Sosen1_s0919	syntenic	SseLG7	SSENm1B009440	1	unique_gene
SSENf1A003989	1	unique_gene	Sosen1_s0268	syntenic	scf7180000014118	SSENm1B011630	1	unique_gene
SSENf1A003991	1	unique_gene	Sosen1_s1158	syntenic	SseLG2	SSENm1B044212	1	unique_gene
SSENf1A003992	1	unique_gene	Sosen1_s0010	syntenic	SseLG7	SSENm1B013165	1	unique_gene
SSENf1A003995	2	unique_gene	Sosen1_s1513	syntenic	SseLG8	SSENm1B008871	2	unique_gene
SSENf1A003996	1	unique_gene	Sosen1_s1331	syntenic	SseLG13	SSENm1B020539	1	unique_gene
SSENf1A003997	1	unique_gene	Sosen1_s1462	syntenic	SseLG7	SSENm1B007489	1	unique_gene
SSENf1A003998	1	unique_gene	Sosen1_s0008	syntenic	SseLG3	SSENm1B017044	1	unique_gene
SSENf1A003999	1	unique_gene	Sosen1_s0557	syntenic	scf7180000014588	SSENm1B006597	1	unique_gene
SSENf1A004004	1	unique_gene	Sosen1_s2942	no_syntenic	SseLG17	SSENm1B007024	1	dup_gene
SSENf1A004005	1	unique_gene	Sosen1_s0303	syntenic	SseLG12	SSENm1B008488	1	unique_gene
SSENf1A004007	2	unique_gene	Sosen1_s0382	syntenic	SseLG6	SSENm1B020806	1	unique_gene
SSENf1A004008	1	unique_gene	Sosen1_s0791	syntenic	SseLG21	SSENm1B018836	1	unique_gene
SSENf1A004010	2	unique_gene	Sosen1_s0061	syntenic	SseLG8	SSENm1B009628	2	unique_gene
SSENf1A004011	1	unique_gene	Sosen1_s1323	syntenic	SseLG6	SSENm1B040308	1	unique_gene
SSENf1A004012	1	unique_gene	Sosen1_s0175	syntenic	SseLG7	SSENm1B019768	1	unique_gene
SSENf1A004021	7	unique_gene	Sosen1_s0127	syntenic	SseLG20	SSENm1B021263	8	unique_gene
SSENf1A004023	2	unique_gene	Sosen1_s0509	syntenic	SseLG1	SSENm1B017966	2	unique_gene
SSENf1A004024	1	unique_gene	Sosen1_s1500	syntenic	SseLG9	SSENm1B014113	1	unique_gene
SSENf1A004026	2	unique_gene	Sosen1_s0162	syntenic	SseLG2	SSENm1B037239	2	unique_gene
SSENf1A004029	3	unique_gene	Sosen1_s0006	syntenic	SseLG9	SSENm1B044682	3	unique_gene
SSENf1A004030	1	unique_gene	Sosen1_s1569	syntenic	SseLG10	SSENm1B032762	2	unique_gene
SSENf1A004032	2	unique_gene	Sosen1_s0143	syntenic	SseLG3	SSENm1B039964	3	unique_gene
SSENf1A004033	1	unique_gene	Sosen1_s1079	syntenic	SseLG15	SSENm1B046216	1	unique_gene
SSENf1A004035	2	unique_gene	Sosen1_s0487	syntenic	SseLG17	SSENm1B037361	2	unique_gene
SSENf1A004038	2	unique_gene	Sosen1_s2377	no_syntenic	scf7180000017412	SSENm1B044559	2	dup_gene
SSENf1A004040	2	unique_gene	Sosen1_s2590	no_syntenic	SseLG18	SSENm1B014470	6	unique_gene
SSENf1A004043	1	unique_gene	Sosen1_s0645	syntenic	SseLG1	SSENm1B019489	1	unique_gene
SSENf1A004051	7	unique_gene	Sosen1_s2636	no_syntenic	SseLG5	SSENm1B029554	12	dup_gene
SSENf1A004052	1	unique_gene	Sosen1_s1626	syntenic	SseLG2	SSENm1B043148	4	unique_gene
SSENf1A004053	1	unique_gene	Sosen1_s3722	syntenic	SseLG18	SSENm1B003161	1	dup_gene
SSENf1A004054	1	unique_gene	Sosen1_s1854	syntenic	SseLG13	SSENm1B021109	1	unique_gene
SSENf1A004055	1	unique_gene	Sosen1_s1586	syntenic	SseLG3	SSENm1B003830	1	unique_gene
SSENf1A004056	1	unique_gene	Sosen1_s0003	syntenic	SseLG16	SSENm1B012275	1	unique_gene
SSENf1A004058	1	unique_gene	Sosen1_s0108	syntenic	SseLG9	SSENm1B012410	1	unique_gene
SSENf1A004059	1	unique_gene	Sosen1_s0269	syntenic	SseLG3	SSENm1B002601	4	unique_gene
SSENf1A004065	5	unique_gene	Sosen1_s0103	syntenic	SseLG12	SSENm1B005005	5	unique_gene
SSENf1A004069	4	unique_gene	Sosen1_s1680	syntenic	SseLG14	SSENm1B040478	4	unique_gene
SSENf1A004071	2	unique_gene	Sosen1_s0627	syntenic	SseLG16	SSENm1B022468	1	unique_gene
SSENf1A004072	1	unique_gene	Sosen1_s1930	syntenic	scf7180000013869	SSENm1B039324	1	unique_gene
SSENf1A004073	1	unique_gene	Sosen1_s0213	syntenic	SseLG1	SSENm1B014960	1	unique_gene
SSENf1A004075	2	unique_gene	Sosen1_s0140	syntenic	SseLG14	SSENm1B041539	2	unique_gene
SSENf1A004076	1	unique_gene	Sosen1_s0564	syntenic	SseLG8	SSENm1B006745	1	unique_gene
SSENf1A004077	1	unique_gene	Sosen1_s2880	syntenic	SseLG5	SSENm1B014689	1	unique_gene
SSENf1A004079	2	unique_gene	Sosen1_s1144	syntenic	SseLG3	SSENm1B027459	2	unique_gene
SSENf1A004082	3	unique_gene	Sosen1_s1497	syntenic	SseLG20	SSENm1B039643	3	unique_gene
SSENf1A004084	1	unique_gene	Sosen1_s0645	syntenic	SseLG1	SSENm1B035871	3	unique_gene
SSENf1A004085	1	unique_gene	Sosen1_s0077	syntenic	SseLG11	SSENm1B004452	1	unique_gene
SSENf1A004086	1	unique_gene	Sosen1_s1470	syntenic	SseLG7	SSENm1B024064	1	unique_gene
SSENf1A004087	1	unique_gene	Sosen1_s1896	syntenic	SseLG6	SSENm1B012524	1	unique_gene
SSENf1A004088	1	unique_gene	Sosen1_s0688	syntenic	SseLG17	SSENm1B023455	1	unique_gene
SSENf1A004090	1	unique_gene	Sosen1_s2524	syntenic	SseLG18	SSENm1B020565	1	unique_gene
SSENf1A004092	2	unique_gene	Sosen1_s0587	syntenic	SseLG7	SSENm1B028958	2	unique_gene
SSENf1A004093	1	unique_gene	Sosen1_s2788	syntenic	SseLG8	SSENm1B026567	1	unique_gene
SSENf1A004095	2	unique_gene	Sosen1_s0673	syntenic	SseLG7	SSENm1B012000	2	unique_gene
SSENf1A004096	1	unique_gene	Sosen1_s0817	syntenic	SseLG9	SSENm1B048922	1	unique_gene
SSENf1A004097	1	unique_gene	Sosen1_s1749	syntenic	SseLG13	SSENm1B001463	5	unique_gene
SSENf1A004100	3	unique_gene	Sosen1_s1065	syntenic	scf7180000015318	SSENm1B040811	3	unique_gene
SSENf1A004101	1	unique_gene	Sosen1_s0059	syntenic	SseLG8	SSENm1B020947	1	unique_gene
SSENf1A004102	1	unique_gene	Sosen1_s1137	syntenic	SseLG8	SSENm1B011600	1	unique_gene
SSENf1A004110	6	unique_gene	Sosen1_s0014	syntenic	SseLG9	SSENm1B002395	6	unique_gene
SSENf1A004111	1	unique_gene	Sosen1_s0911	syntenic	SseLG3	SSENm1B018993	1	unique_gene
SSENf1A004115	1	unique_gene	Sosen1_s0330	syntenic	SseLG16	SSENm1B001326	1	unique_gene
SSENf1A004117	1	unique_gene	Sosen1_s0827	syntenic	SseLG8	SSENm1B018263	1	unique_gene
SSENf1A004120	1	unique_gene	Sosen1_s0007	syntenic	SseLG5	SSENm1B009308	2	unique_gene
SSENf1A004121	1	unique_gene	Sosen1_s1209	syntenic	scf7180000013759	SSENm1B023868	1	unique_gene
SSENf1A004122	1	unique_gene	Sosen1_s1494	syntenic	SseLG1	SSENm1B027562	1	unique_gene
SSENf1A004123	1	unique_gene	Sosen1_s0959	syntenic	SseLG7	SSENm1B004722	1	unique_gene
SSENf1A004124	1	unique_gene	Sosen1_s0562	syntenic	SseLG13	SSENm1B028846	1	unique_gene
[truncated: 30,923 more rows]

## Sheet: Female unique
GO.ID	Term	Annotated	Significant	Expected	classicFisher	genes
GO:0000088	mitotic prophase	16	11	1.89	1.5e-07	SSENf1A010309,SSENf1A019324,SSENf1A019400,SSENf1A022736,SSENf1A025941,SSENf1A033951,SSENf1A036488,SSENf1A044149,SSENf1A048278,SSENf1A048692,SSENf1A048883
GO:0051324	prophase	16	11	1.89	1.5e-07	SSENf1A010309,SSENf1A019324,SSENf1A019400,SSENf1A022736,SSENf1A025941,SSENf1A033951,SSENf1A036488,SSENf1A044149,SSENf1A048278,SSENf1A048692,SSENf1A048883
GO:0000087	mitotic M phase	17	11	2.01	3.8e-07	SSENf1A010309,SSENf1A019324,SSENf1A019400,SSENf1A022736,SSENf1A025941,SSENf1A033951,SSENf1A036488,SSENf1A044149,SSENf1A048278,SSENf1A048692,SSENf1A048883
GO:0000279	M phase	17	11	2.01	3.8e-07	SSENf1A010309,SSENf1A019324,SSENf1A019400,SSENf1A022736,SSENf1A025941,SSENf1A033951,SSENf1A036488,SSENf1A044149,SSENf1A048278,SSENf1A048692,SSENf1A048883
GO:0022403	cell cycle phase	19	11	2.24	1.8e-06	SSENf1A010309,SSENf1A019324,SSENf1A019400,SSENf1A022736,SSENf1A025941,SSENf1A033951,SSENf1A036488,SSENf1A044149,SSENf1A048278,SSENf1A048692,SSENf1A048883
GO:0044848	biological phase	19	11	2.24	1.8e-06	SSENf1A010309,SSENf1A019324,SSENf1A019400,SSENf1A022736,SSENf1A025941,SSENf1A033951,SSENf1A036488,SSENf1A044149,SSENf1A048278,SSENf1A048692,SSENf1A048883
GO:0098763	mitotic cell cycle phase	19	11	2.24	1.8e-06	SSENf1A010309,SSENf1A019324,SSENf1A019400,SSENf1A022736,SSENf1A025941,SSENf1A033951,SSENf1A036488,SSENf1A044149,SSENf1A048278,SSENf1A048692,SSENf1A048883
GO:0006357	regulation of transcription from RNA polymerase II promoter	43	14	5.08	0.00027	SSENf1A006192,SSENf1A011098,SSENf1A012414,SSENf1A013794,SSENf1A015927,SSENf1A018630,SSENf1A020176,SSENf1A027728,SSENf1A039567,SSENf1A040896,SSENf1A042757,SSENf1A042765,SSENf1A051442,SSENf1A051835
GO:0000122	negative regulation of transcription from RNA polymerase II promoter	39	12	4.61	0.00129	SSENf1A006192,SSENf1A011098,SSENf1A012414,SSENf1A013794,SSENf1A015927,SSENf1A018630,SSENf1A027728,SSENf1A039567,SSENf1A040896,SSENf1A042757,SSENf1A042765,SSENf1A051442
GO:0006366	transcription from RNA polymerase II promoter	54	14	6.38	0.00325	SSENf1A006192,SSENf1A011098,SSENf1A012414,SSENf1A013794,SSENf1A015927,SSENf1A018630,SSENf1A020176,SSENf1A027728,SSENf1A039567,SSENf1A040896,SSENf1A042757,SSENf1A042765,SSENf1A051442,SSENf1A051835
GO:0010558	negative regulation of macromolecule biosynthetic process	44	12	5.2	0.00399	SSENf1A006192,SSENf1A011098,SSENf1A012414,SSENf1A013794,SSENf1A015927,SSENf1A018630,SSENf1A027728,SSENf1A039567,SSENf1A040896,SSENf1A042757,SSENf1A042765,SSENf1A051442
GO:0031327	negative regulation of cellular biosynthetic process	44	12	5.2	0.00399	SSENf1A006192,SSENf1A011098,SSENf1A012414,SSENf1A013794,SSENf1A015927,SSENf1A018630,SSENf1A027728,SSENf1A039567,SSENf1A040896,SSENf1A042757,SSENf1A042765,SSENf1A051442
GO:0045892	negative regulation of transcription, DNA-templated	44	12	5.2	0.00399	SSENf1A006192,SSENf1A011098,SSENf1A012414,SSENf1A013794,SSENf1A015927,SSENf1A018630,SSENf1A027728,SSENf1A039567,SSENf1A040896,SSENf1A042757,SSENf1A042765,SSENf1A051442
GO:0045934	negative regulation of nucleobase-containing compound metabolic process	44	12	5.2	0.00399	SSENf1A006192,SSENf1A011098,SSENf1A012414,SSENf1A013794,SSENf1A015927,SSENf1A018630,SSENf1A027728,SSENf1A039567,SSENf1A040896,SSENf1A042757,SSENf1A042765,SSENf1A051442
GO:0051172	negative regulation of nitrogen compound metabolic process	44	12	5.2	0.00399	SSENf1A006192,SSENf1A011098,SSENf1A012414,SSENf1A013794,SSENf1A015927,SSENf1A018630,SSENf1A027728,SSENf1A039567,SSENf1A040896,SSENf1A042757,SSENf1A042765,SSENf1A051442
GO:0051253	negative regulation of RNA metabolic process	44	12	5.2	0.00399	SSENf1A006192,SSENf1A011098,SSENf1A012414,SSENf1A013794,SSENf1A015927,SSENf1A018630,SSENf1A027728,SSENf1A039567,SSENf1A040896,SSENf1A042757,SSENf1A042765,SSENf1A051442
GO:1902679	negative regulation of RNA biosynthetic process	44	12	5.2	0.00399	SSENf1A006192,SSENf1A011098,SSENf1A012414,SSENf1A013794,SSENf1A015927,SSENf1A018630,SSENf1A027728,SSENf1A039567,SSENf1A040896,SSENf1A042757,SSENf1A042765,SSENf1A051442
GO:1903507	negative regulation of nucleic acid-templated transcription	44	12	5.2	0.00399	SSENf1A006192,SSENf1A011098,SSENf1A012414,SSENf1A013794,SSENf1A015927,SSENf1A018630,SSENf1A027728,SSENf1A039567,SSENf1A040896,SSENf1A042757,SSENf1A042765,SSENf1A051442
GO:2000113	negative regulation of cellular macromolecule biosynthetic process	44	12	5.2	0.00399	SSENf1A006192,SSENf1A011098,SSENf1A012414,SSENf1A013794,SSENf1A015927,SSENf1A018630,SSENf1A027728,SSENf1A039567,SSENf1A040896,SSENf1A042757,SSENf1A042765,SSENf1A051442
GO:0009890	negative regulation of biosynthetic process	45	12	5.32	0.00487	SSENf1A006192,SSENf1A011098,SSENf1A012414,SSENf1A013794,SSENf1A015927,SSENf1A018630,SSENf1A027728,SSENf1A039567,SSENf1A040896,SSENf1A042757,SSENf1A042765,SSENf1A051442
GO:0010629	negative regulation of gene expression	47	12	5.55	0.00709	SSENf1A006192,SSENf1A011098,SSENf1A012414,SSENf1A013794,SSENf1A015927,SSENf1A018630,SSENf1A027728,SSENf1A039567,SSENf1A040896,SSENf1A042757,SSENf1A042765,SSENf1A051442
GO:0010605	negative regulation of macromolecule metabolic process	58	12	6.85	0.03609	SSENf1A006192,SSENf1A011098,SSENf1A012414,SSENf1A013794,SSENf1A015927,SSENf1A018630,SSENf1A027728,SSENf1A039567,SSENf1A040896,SSENf1A042757,SSENf1A042765,SSENf1A051442
GO:0031324	negative regulation of cellular metabolic process	58	12	6.85	0.03609	SSENf1A006192,SSENf1A011098,SSENf1A012414,SSENf1A013794,SSENf1A015927,SSENf1A018630,SSENf1A027728,SSENf1A039567,SSENf1A040896,SSENf1A042757,SSENf1A042765,SSENf1A051442
GO:0048523	negative regulation of cellular process	78	15	9.21	0.03771	SSENf1A006192,SSENf1A011098,SSENf1A012414,SSENf1A013794,SSENf1A015927,SSENf1A017372,SSENf1A018630,SSENf1A020176,SSENf1A027728,SSENf1A039567,SSENf1A040896,SSENf1A042757,SSENf1A042765,SSENf1A051442,SSENf1A051835
GO:0006979	response to oxidative stress	3	2	0.35	0.03854	SSENf1A028808,SSENf1A041955
GO:0007178	transmembrane receptor protein serine/threonine kinase signaling pathway	3	2	0.35	0.03854	SSENf1A020176,SSENf1A051835
GO:0009719	response to endogenous stimulus	3	2	0.35	0.03854	SSENf1A020176,SSENf1A051835
GO:0030509	BMP signaling pathway	3	2	0.35	0.03854	SSENf1A020176,SSENf1A051835
GO:0030510	regulation of BMP signaling pathway	3	2	0.35	0.03854	SSENf1A020176,SSENf1A051835
GO:0030514	negative regulation of BMP signaling pathway	3	2	0.35	0.03854	SSENf1A020176,SSENf1A051835
GO:0071495	cellular response to endogenous stimulus	3	2	0.35	0.03854	SSENf1A020176,SSENf1A051835
GO:0071772	response to BMP	3	2	0.35	0.03854	SSENf1A020176,SSENf1A051835
GO:0071773	cellular response to BMP stimulus	3	2	0.35	0.03854	SSENf1A020176,SSENf1A051835
GO:0090092	regulation of transmembrane receptor protein serine/threonine kinase signaling pathway	3	2	0.35	0.03854	SSENf1A020176,SSENf1A051835
GO:0090101	negative regulation of transmembrane receptor protein serine/threonine kinase signaling pathway	3	2	0.35	0.03854	SSENf1A020176,SSENf1A051835
GO:0090288	negative regulation of cellular response to growth factor stimulus	3	2	0.35	0.03854	SSENf1A020176,SSENf1A051835
GO:0009892	negative regulation of metabolic process	59	12	6.97	0.04062	SSENf1A006192,SSENf1A011098,SSENf1A012414,SSENf1A013794,SSENf1A015927,SSENf1A018630,SSENf1A027728,SSENf1A039567,SSENf1A040896,SSENf1A042757,SSENf1A042765,SSENf1A051442
GO:0048519	negative regulation of biological process	82	15	9.69	0.05529	SSENf1A006192,SSENf1A011098,SSENf1A012414,SSENf1A013794,SSENf1A015927,SSENf1A017372,SSENf1A018630,SSENf1A020176,SSENf1A027728,SSENf1A039567,SSENf1A040896,SSENf1A042757,SSENf1A042765,SSENf1A051442,SSENf1A051835
GO:0006836	neurotransmitter transport	4	2	0.47	0.07108	SSENf1A001549,SSENf1A005481
GO:0007009	plasma membrane organization	4	2	0.47	0.07108	SSENf1A028860,SSENf1A043705
GO:0007167	enzyme linked receptor protein signaling pathway	4	2	0.47	0.07108	SSENf1A020176,SSENf1A051835
GO:0010720	positive regulation of cell development	4	2	0.47	0.07108	SSENf1A004013,SSENf1A044154
GO:0042742	defense response to bacterium	4	2	0.47	0.07108	SSENf1A035790,SSENf1A047281
GO:0045597	positive regulation of cell differentiation	4	2	0.47	0.07108	SSENf1A004013,SSENf1A044154
GO:0045666	positive regulation of neuron differentiation	4	2	0.47	0.07108	SSENf1A004013,SSENf1A044154
GO:0050769	positive regulation of neurogenesis	4	2	0.47	0.07108	SSENf1A004013,SSENf1A044154
GO:0051094	positive regulation of developmental process	4	2	0.47	0.07108	SSENf1A004013,SSENf1A044154
GO:0051240	positive regulation of multicellular organismal process	4	2	0.47	0.07108	SSENf1A004013,SSENf1A044154
GO:0051962	positive regulation of nervous system development	4	2	0.47	0.07108	SSENf1A004013,SSENf1A044154
GO:0070848	response to growth factor	4	2	0.47	0.07108	SSENf1A020176,SSENf1A051835

## Sheet: Male unique
GO.ID	Term	Annotated	Significant	Expected	classicFisher	genes
GO:0001501	skeletal_system_development	2	2	0.1	0.0027	SSENm1B010520,SSENm1B029515
GO:0048705	skeletal_system_morphogenesis	2	2	0.1	0.0027	SSENm1B010520,SSENm1B029515
GO:0050789	regulation_of_biological_process	214	20	11.14	0.0058	SSENm1B005222,SSENm1B007947,SSENm1B008717,SSENm1B011468,SSENm1B011681,SSENm1B012248,SSENm1B012452,SSENm1B012556,SSENm1B013965,SSENm1B016442,SSENm1B017220,SSENm1B018209,SSENm1B021636,SSENm1B026650,SSENm1B026756,SSENm1B032693,SSENm1B039270,SSENm1B044786,SSENm1B045499,SSENm1B047820
GO:0008150	biological_process	647	46	33.68	0.0074	SSENm1B001075,SSENm1B001818,SSENm1B003047,SSENm1B003098,SSENm1B003365,SSENm1B004952,SSENm1B005222,SSENm1B007685,SSENm1B007947,SSENm1B008717,SSENm1B009326,SSENm1B010520,SSENm1B011173,SSENm1B011468,SSENm1B011681,SSENm1B012248,SSENm1B012452,SSENm1B012556,SSENm1B013965,SSENm1B015443,SSENm1B015885,SSENm1B016026,SSENm1B016442,SSENm1B017220,SSENm1B017271,SSENm1B018209,SSENm1B019194,SSENm1B020131,SSENm1B…
GO:0040007	growth	3	2	0.16	0.0078	SSENm1B011468,SSENm1B029515
GO:0051259	protein_oligomerization	3	2	0.16	0.0078	SSENm1B003047,SSENm1B003365
GO:0051260	protein_homooligomerization	3	2	0.16	0.0078	SSENm1B003047,SSENm1B003365
GO:0050794	regulation_of_cellular_process	208	19	10.83	0.0092	SSENm1B005222,SSENm1B007947,SSENm1B008717,SSENm1B011468,SSENm1B011681,SSENm1B012248,SSENm1B012452,SSENm1B012556,SSENm1B013965,SSENm1B016442,SSENm1B017220,SSENm1B018209,SSENm1B021636,SSENm1B026650,SSENm1B026756,SSENm1B032693,SSENm1B039270,SSENm1B044786,SSENm1B047820
GO:0065007	biological_regulation	225	20	11.71	0.0101	SSENm1B005222,SSENm1B007947,SSENm1B008717,SSENm1B011468,SSENm1B011681,SSENm1B012248,SSENm1B012452,SSENm1B012556,SSENm1B013965,SSENm1B016442,SSENm1B017220,SSENm1B018209,SSENm1B021636,SSENm1B026650,SSENm1B026756,SSENm1B032693,SSENm1B039270,SSENm1B044786,SSENm1B045499,SSENm1B047820
GO:0009987	cellular_process	434	33	22.59	0.0105	SSENm1B001075,SSENm1B003047,SSENm1B003098,SSENm1B003365,SSENm1B005222,SSENm1B007685,SSENm1B007947,SSENm1B008717,SSENm1B011468,SSENm1B011681,SSENm1B012248,SSENm1B012452,SSENm1B012556,SSENm1B013965,SSENm1B015443,SSENm1B015885,SSENm1B016026,SSENm1B016442,SSENm1B017220,SSENm1B018209,SSENm1B021636,SSENm1B023686,SSENm1B025875,SSENm1B026650,SSENm1B026756,SSENm1B029515,SSENm1B032693,SSENm1B032834,SSENm1B…
GO:0006461	protein_complex_assembly	10	3	0.52	0.0126	SSENm1B001075,SSENm1B003047,SSENm1B003365
GO:0070271	protein_complex_biogenesis	10	3	0.52	0.0126	SSENm1B001075,SSENm1B003047,SSENm1B003365
GO:0071822	protein_complex_subunit_organization	10	3	0.52	0.0126	SSENm1B001075,SSENm1B003047,SSENm1B003365
GO:0009792	embryo_development_ending_in_birth_or_egg_hatching	4	2	0.21	0.015	SSENm1B010520,SSENm1B021413
GO:0043009	chordate_embryonic_development	4	2	0.21	0.015	SSENm1B010520,SSENm1B021413
GO:0065003	macromolecular_complex_assembly	11	3	0.57	0.0167	SSENm1B001075,SSENm1B003047,SSENm1B003365
GO:0044699	single-organism_process	414	31	21.55	0.0167	SSENm1B003098,SSENm1B005222,SSENm1B007947,SSENm1B008717,SSENm1B010520,SSENm1B011468,SSENm1B011681,SSENm1B012248,SSENm1B012452,SSENm1B012556,SSENm1B015443,SSENm1B015885,SSENm1B016026,SSENm1B016442,SSENm1B017220,SSENm1B018209,SSENm1B019194,SSENm1B020131,SSENm1B021413,SSENm1B021636,SSENm1B025875,SSENm1B026650,SSENm1B029515,SSENm1B030316,SSENm1B032693,SSENm1B033294,SSENm1B038022,SSENm1B042506,SSENm1B…
GO:0023052	signaling	133	13	6.92	0.0183	SSENm1B005222,SSENm1B007947,SSENm1B009326,SSENm1B012452,SSENm1B012556,SSENm1B016442,SSENm1B017220,SSENm1B021636,SSENm1B023230,SSENm1B026650,SSENm1B032693,SSENm1B044786,SSENm1B047820
GO:0044763	single-organism_cellular_process	302	24	15.72	0.0187	SSENm1B003098,SSENm1B005222,SSENm1B007947,SSENm1B008717,SSENm1B011468,SSENm1B011681,SSENm1B012248,SSENm1B012452,SSENm1B012556,SSENm1B015443,SSENm1B015885,SSENm1B016026,SSENm1B016442,SSENm1B017220,SSENm1B018209,SSENm1B021636,SSENm1B025875,SSENm1B026650,SSENm1B029515,SSENm1B032693,SSENm1B033294,SSENm1B038022,SSENm1B044786,SSENm1B047820
GO:0006915	apoptotic_process	21	4	1.09	0.021	SSENm1B008717,SSENm1B011681,SSENm1B012248,SSENm1B015443
GO:0009653	anatomical_structure_morphogenesis	21	4	1.09	0.021	SSENm1B010520,SSENm1B020131,SSENm1B021413,SSENm1B029515
GO:0012501	programmed_cell_death	21	4	1.09	0.021	SSENm1B008717,SSENm1B011681,SSENm1B012248,SSENm1B015443
GO:0009790	embryo_development	12	3	0.62	0.0214	SSENm1B010520,SSENm1B020131,SSENm1B021413
GO:0022607	cellular_component_assembly	12	3	0.62	0.0214	SSENm1B001075,SSENm1B003047,SSENm1B003365
GO:0043933	macromolecular_complex_subunit_organization	12	3	0.62	0.0214	SSENm1B001075,SSENm1B003047,SSENm1B003365
GO:0008219	cell_death	22	4	1.15	0.0246	SSENm1B008717,SSENm1B011681,SSENm1B012248,SSENm1B015443
GO:0016265	death	22	4	1.15	0.0246	SSENm1B008717,SSENm1B011681,SSENm1B012248,SSENm1B015443
GO:0050896	response_to_stimulus	146	13	7.6	0.0365	SSENm1B005222,SSENm1B007947,SSENm1B011173,SSENm1B012452,SSENm1B012556,SSENm1B016442,SSENm1B017220,SSENm1B021636,SSENm1B025875,SSENm1B026650,SSENm1B032693,SSENm1B044786,SSENm1B047820
GO:0051716	cellular_response_to_stimulus	134	12	6.98	0.0422	SSENm1B005222,SSENm1B007947,SSENm1B012452,SSENm1B012556,SSENm1B016442,SSENm1B017220,SSENm1B021636,SSENm1B025875,SSENm1B026650,SSENm1B032693,SSENm1B044786,SSENm1B047820
GO:0010941	regulation_of_cell_death	16	3	0.83	0.0469	SSENm1B008717,SSENm1B011681,SSENm1B012248
GO:0042981	regulation_of_apoptotic_process	16	3	0.83	0.0469	SSENm1B008717,SSENm1B011681,SSENm1B012248
GO:0043067	regulation_of_programmed_cell_death	16	3	0.83	0.0469	SSENm1B008717,SSENm1B011681,SSENm1B012248
GO:0003008	system_process	7	2	0.36	0.0475	SSENm1B030316,SSENm1B045499
GO:0001756	somitogenesis	1	1	0.05	0.0521	SSENm1B021413
GO:0003002	regionalization	1	1	0.05	0.0521	SSENm1B021413
GO:0003416	endochondral_bone_growth	1	1	0.05	0.0521	SSENm1B029515
GO:0003417	growth_plate_cartilage_development	1	1	0.05	0.0521	SSENm1B029515
GO:0003422	growth_plate_cartilage_morphogenesis	1	1	0.05	0.0521	SSENm1B029515
GO:0003428	chondrocyte_intercalation_involved_in_growth_plate_cartilage_morphogenesis	1	1	0.05	0.0521	SSENm1B029515
GO:0006636	unsaturated_fatty_acid_biosynthetic_process	1	1	0.05	0.0521	SSENm1B015885
GO:0006979	response_to_oxidative_stress	1	1	0.05	0.0521	SSENm1B011173
GO:0009952	anterior/posterior_pattern_specification	1	1	0.05	0.0521	SSENm1B021413
GO:0018095	protein_polyglutamylation	1	1	0.05	0.0521	SSENm1B032834
GO:0018200	peptidyl-glutamic_acid_modification	1	1	0.05	0.0521	SSENm1B032834
GO:0033559	unsaturated_fatty_acid_metabolic_process	1	1	0.05	0.0521	SSENm1B015885
GO:0035265	organ_growth	1	1	0.05	0.0521	SSENm1B029515
GO:0035282	segmentation	1	1	0.05	0.0521	SSENm1B021413
GO:0048589	developmental_growth	1	1	0.05	0.0521	SSENm1B029515
GO:0048701	embryonic_cranial_skeleton_morphogenesis	1	1	0.05	0.0521	SSENm1B010520
GO:0048703	embryonic_viscerocranium_morphogenesis	1	1	0.05	0.0521	SSENm1B010520
