# Supplementary material for: Chromosome anchoring in Senegalese sole (Solea senegalensis) reveals sex-associated markers and genome rearrangements in flatfish
Source: Sci Rep. 2021 Jun 29;11:13460. doi: 10.1038/s41598-021-92601-5 (PMC8242048; doi:10.1038/s41598-021-92601-5)
Supplement: Supplementary file 13 — Supplementary Table 5. [file 41598_2021_92601_MOESM13_ESM.xlsx]

## Sheet: Sheet1
Supplementary Table S5. Significant sex-associated markers after GWAS analysis using 7 families (whole Population) or in separate families (F1, F3, F4, F5 and F8). (available as a separate excel file). The marker name, pseudo-chromosome (Chr) location, major (A1) and minor (A2), nimber of individuals analyzed (N), physical position in the pseudo-chromosome (Mb) and e-values for each marker are in…
Marker	Code	Chr	A1	A2	N	Pos (Mb)	Whole Population	F1	F3	F4	F5	F8	Het. M (%)	Het. F (%)
105458:77:-	8773	18	C	A	436	6.55092	2.83108e-19		3.49346e-06	3.87482e-07			93.3333	6.66667
110280:14:-	9198	18	T	C	468	8.38776	4.15815e-14	3.02629e-06	2.84872e-08			3.9103e-06	21.1009	78.8991
71277:36:+	5802	18	G	A	445	10.1662	5.55391e-13					3.9103e-06	52.7897	47.2103
70333:72:-	5730	18	T	A	466	12.8843	1.48088e-11		2.56504e-06	4.20948e-07	5.13261e-06		85.1562	14.8438
71152:122:-	5793	18	C	T	468	10.5337	5.25055e-11			1.44398e-08			84.058	15.942
169787:78:+	14075	18	G	T	430	14.4662	5.61338e-11	2.88637e-06					75.6906	24.3094
70272:38:-	5727	18	G	A	448	12.8876	7.33101e-11		5.41582e-06			9.4307e-06	95.6044	4.3956
169787:76:+	14074	18	G	A	429	14.4662	7.82356e-11	2.88637e-06					75.6906	24.3094
169787:80:+	14076	18	G	A	429	14.4662	7.82356e-11	2.88637e-06					75.6906	24.3094
110265:72:+	9195	18	C	A	468	8.35298	5.50118e-10			1.46961e-08			15	85
69908:312:-	5706	18	G	A	468	9.88476	1.42455e-09				2.22538e-06		71.0526	28.9474
71320:34:-	5807	18	T	A	468	9.9794	1.62145e-09				6.84724e-07	3.9103e-06	98.8235	1.17647
71280:111:-	5804	18	G	A	460	10.1259	8.98164e-09	5.88025e-06				3.9103e-06	59.5142	40.4858
70473:289:-	5747	18	G	A	450	12.1468	9.24576e-09		2.22972e-06		5.13261e-06		66.5354	33.4646
110272:215:-	9197	18	C	G	468	8.36018	1.69275e-07	3.02629e-06				3.9103e-06	96.1538	3.84615
132609:138:+	10936	18	T	C	423	6.09544	2.56265e-07						38.5542	61.4458
105458:38:-	8774	18	T	G	438	6.5509	3.27857e-07			1.54171e-06			79.3893	20.6107
70526:95:-	5751	18	A	G	418	11.8963	7.01197e-07	3.71609e-06	2.22972e-06				68.6636	31.3364
184212:102:+	15276	18	C	T	398	7.79533	9.53652e-07						21.8487	78.1513
46728:359:+	3772	18	C	T	467	3.95253	1.28197e-06						29.6296	70.3704
132609:246:+	10937	18	T	C	423	6.09555	2.16261e-06						55.0725	44.9275
121248:69:-	10008	18	A	G	466	6.21129	2.33191e-06						82.4742	17.5258
116216:86:+	9650	18	T	G	462	14.7793	2.35539e-06						93.2432	6.75676
169787:139:+	14077	18	C	A	421	14.4663	2.68761e-06	3.82194e-06					59.0674	40.9326
33519:65:-	2672	18	C	T	468	3.68938	4.21951e-06						52.2727	47.7273
188877:234:-	15685	18	C	T	468	7.47145	4.24391e-06						32.8767	67.1233
79379:30:-	6495	18	C	G	443	4.67999	4.73055e-06						67.6329	32.3671
70859:180:+	5777	18	T	C	410	10.8604	4.75312e-06	3.87554e-06					58.1699	41.8301
184212:66:+	15275	18	A	G	398	7.79561	4.76019e-06						68.8073	31.1927
18497:105:+	1428	18	T	C	437	13.7599	4.774e-06			4.88034e-06			70.5556	29.4444
25814:80:+	2045	18	C	T	79/48	10.343				3.19171e-06	6.84724e-07		92.1053	7.89474
69628:66:+	5659	18	G	C	51	4.31663			9.94164e-07				100	0
18330:275:-	1413	18	G	A	59	14.3116		4.23899e-06					96	4
18344:311:-	1416	18	C	T	71	14.2438		6.86518e-06					91.8919	8.10811
71277:212:+	5803	18	C	T	61	10.126			2.36335e-08				100	0
69983:15:-	5708	18	C	A	67	9.88439			1.46006e-07				5.40541	94.5946
188899:12:+	15686	18	A	G	67	7.54706			1.97511e-07				5.26316	94.7368
63162:105:-	5141	18	C	T	55/68	8.67753			5.84817e-07	1.15004e-06			50	50
63162:31:-	5142	18	G	A	55/68	8.6776			5.84817e-07	3.91504e-06			48.2308	51.7692
191842:328:-	15984	18	T	A	67	7.29358			6.06121e-07				100	0
52480:208:+	4227	18	C	T	67	8.27237			6.06121e-07				100	0
70894:107:-	5779	18	T	C	67	10.8218			6.46981e-07				2.85714	97.1429
70894:46:-	5781	18	A	C	67	10.7401			6.46981e-07				2.85714	97.1429
70894:61:-	5780	18	G	C	67	10.7401			6.46981e-07				2.85714	97.1429
70551:74:+	5755	18	C	T	67/73	11.8114			2.22972e-06			3.9103e-06	51.4706	48.5294
71082:318:+	5792	18	C	T	67	10.5642			2.53059e-06				2.77778	97.2222
70114:48:-	5716	18	C	A	58	9.47896			7.51907e-06				6.89655	93.1034
70658:491:-	5758	18	G	A	66	11.8112			8.58521e-06				90.625	9.375
70364:360:+	5733	18	G	T	67	12.7268			9.32817e-06				5.71429	94.2857
140086:34:+	11613	18	C	T	65	9.13073				4.37706e-08			3.7037	96.2963
70720:78:-	5762	18	A	T	74	11.7274				5.53757e-08			2.7027	97.2973
63161:113:+	5144	18	C	A	73	8.67774				8.39447e-08			2.7027	97.2973
70407:284:+	5737	18	A	G	61	12.5433				9.14094e-08			0	100
70720:57:-	5763	18	A	C	73	11.7271				2.18892e-07			2.85714	97.1429
161877:237:-	13347	18	G	A	59	0.410524				2.93627e-07			0	100
18349:30:+	1420	18	C	G	64	13.8355				4.88396e-07			3.84615	96.1538
70423:211:+	5741	18	C	T	79	12.2578				9.47436e-07			2.5	97.5
70467:31:+	5743	18	A	T	78	12.2578				1.03383e-06			2.5641	97.4359
70467:29:+	5742	18	A	C	78	12.2578				1.03383e-06			2.5641	97.4359
70883:60:+	5778	18	T	A	79/48	10.8603				1.23862e-06	1.11491e-06		9.52381	90.4762
18392:217:-	1424	18	A	C	76	13.8186				9.59971e-06			8.33333	91.6667
70853:189:-	5774	18	T	G	59	11.1813				9.70021e-06			8.69565	91.3043
71254:119:-	5799	18	T	C	48	10.3028					6.84724e-07		100	0
70817:22:-	5766	18	C	T	48	11.4503					1.11491e-06		14.2857	85.7143
70037:51:-	5711	18	G	A	48	9.70591					2.22538e-06		100	0
70859:94:+	5776	18	C	T	61	10.8604						2.06045e-06	100	0
